# Supplementary material for: DFF-ChIP: a method to detect and quantify complex interactions between RNA polymerase II, transcription factors, and chromatin
Source: Nucleic Acids Res. 2024 Sep 9;52(18):e88. doi: 10.1093/nar/gkae760 (PMC11472042; doi:10.1093/nar/gkae760)
Supplement: gkae760_Supplemental_Files [file gkae760_supplemental_files.zip]

Archive with 2 entries (2 files):
- Supplementary Data.xlsx
- Supplementary Figures.pdf
