# Supplementary material for: DFF-ChIP: a method to detect and quantify complex interactions between RNA polymerase II, transcription factors, and chromatin
Source: Nucleic Acids Res. 2024 Sep 9;52(18):e88. doi: 10.1093/nar/gkae760 (PMC11472042; doi:10.1093/nar/gkae760)
Supplement: gkae760_Supplemental_Files [file gkae760_supplemental_files.zip › Supplementary Data.xlsx]

## Sheet: Adapter Information
Universal Adapter Oligo
AATGATACGGCGACCACCGAGATCTACACTCTTTCCCTACACGACGCTCTTCCGATCT
Indexed Adapter Oligos (All listed Adapters have been verified in DFF-ChIP) (Not all were utlized in this work)
Adapter Illumina 26 + 8 UMI
/5Phos/GATCGGAAGAGCACACGTCTGAACTCCAGTCACATGAGCNNNNNNNNATCTCGTATGCCGTCTTCTGCTT*G
Adapter Illumina 30 + 8 UMI
/5Phos/GATCGGAAGAGCACACGTCTGAACTCCAGTCACCACCGGNNNNNNNNATCTCGTATGCCGTCTTCTGCTT*G
Adapter Illumina 31 + 8 UMI
/5Phos/GATCGGAAGAGCACACGTCTGAACTCCAGTCACCACGATNNNNNNNNATCTCGTATGCCGTCTTCTGCTT*G
Adapter Illumina 32 + 8 UMI
/5Phos/GATCGGAAGAGCACACGTCTGAACTCCAGTCACCACTCANNNNNNNNATCTCGTATGCCGTCTTCTGCTT*G
Adapter Illumina 33 + 8 UMI
/5Phos/GATCGGAAGAGCACACGTCTGAACTCCAGTCACCAGGCGNNNNNNNNATCTCGTATGCCGTCTTCTGCTT*G
Adapter Illumina 34 + 8 UMI
/5Phos/GATCGGAAGAGCACACGTCTGAACTCCAGTCACCATGGCNNNNNNNNATCTCGTATGCCGTCTTCTGCTT*G
Adapter Illumina 36 + 8 UMI
/5Phos/GATCGGAAGAGCACACGTCTGAACTCCAGTCACCCAACANNNNNNNNATCTCGTATGCCGTCTTCTGCTT*G
Adapter Illumina 37 + 8 UMI
/5Phos/GATCGGAAGAGCACACGTCTGAACTCCAGTCACCGGAATNNNNNNNNATCTCGTATGCCGTCTTCTGCTT*G
Adapter Illumina 38 + 8 UMI
/5Phos/GATCGGAAGAGCACACGTCTGAACTCCAGTCACCTAGCTNNNNNNNNATCTCGTATGCCGTCTTCTGCTT*G
Adapter Illumina 41 + 8 UMI
/5Phos/GATCGGAAGAGCACACGTCTGAACTCCAGTCACTAATCGNNNNNNNNATCTCGTATGCCGTCTTCTGCTT*G
Adapter Illumina 42 + 8 UMI
/5Phos/GATCGGAAGAGCACACGTCTGAACTCCAGTCACGACGACNNNNNNNNATCTCGTATGCCGTCTTCTGCTT*G
Adapter Illumina 43 + 8 UMI
/5Phos/GATCGGAAGAGCACACGTCTGAACTCCAGTCACTACAGCNNNNNNNNATCTCGTATGCCGTCTTCTGCTT*G
Adapter Illumina 44 + 8 UMI
/5Phos/GATCGGAAGAGCACACGTCTGAACTCCAGTCACTATAATNNNNNNNNATCTCGTATGCCGTCTTCTGCTT*G
Adapter Illumina 45 + 8 UMI
/5Phos/GATCGGAAGAGCACACGTCTGAACTCCAGTCACTCATTCNNNNNNNNATCTCGTATGCCGTCTTCTGCTT*G
BOLD indicates bases that will basepair when incubated with the Univeral Adpater Oligo
Red indcates which bases are part of the index + UMI

## Sheet: Mapping
Sample	Reads	Mapped	Percent Mapped
HeLa CTCF DFF-ChIP Rep1	37313997	35186671	0.942989
HeLa CTCF DFF-ChIP Rep2	20904902	18978002	0.907825
HeLa CTCF Crosslinked DFF-ChIP Rep1	48211227	44828674	0.929839
HeLa CTCF Crosslinked DFF-ChIP Rep2	47792941	44267347	0.926232
HeLa NELF DFF-ChIP Rep1	42220279	38831413	0.919734
HeLa NELF DFF-ChIP Rep2	39580484	34896850	0.881668
HeLa NELF Crosslinked DFF-ChIP Rep1	45694304	41692727	0.912427
HeLa NELF Crosslinked DFF-CHIP Rep2	48744926	44644999	0.91589
HeLa DSIF DFF-ChIP Rep1	31395738	27303996	0.869672
HeLa DSIF DFF-ChIP Rep2	36354079	33151040	0.911893
HeLa DSIF Crosslinked DFF-ChIP Rep1	76346281	70575715	0.924416
HeLa DSIF Crosslinked DFF-ChIP Rep2	81319739	74998150	0.922263
HeLa MED1 DFF-ChIP Rep1	57993618	53256736	0.918321
HeLa MED1 DFF-ChIP Rep2	50689490	46414874	0.915671
SUP-B15 GR DFF-ChIP Rep1	50414103	45600898	0.904527
SUP-B15 GR DFF-ChIP Rep2	65319152	58404914	0.894147
SUP-B15 Crosslinked GR DFF-ChIP Rep1	56054884	49149418	0.876809
SUP-B15 Crosslinked GR DFF-ChIP Rep2	18963948	8986565	0.473876
Exp1A dex GR ChIP-Seq N499	15792407	13709937	0.868135
Exp1B dex GR ChIP-Seq N499	17850491	16300221	0.913153
Exp1C dex GR ChIP-Seq N499	17030850	15124413	0.88806
Exp2A dex GR ChIP-Seq N499	20593524	18777592	0.91182
Exp2B dex GR ChIP-Seq N499	17292772	15762680	0.911518
Exp2C dex GR ChIP-Seq N499	19761756	17913672	0.906482
Exp3A dex GR ChIP-Seq N499	19439310	17712070	0.911147
Exp3B dex GR ChIP-Seq N499	17515720	15899684	0.907738
Exp3C dex GR ChIP-Seq N499	18379847	16586108	0.902407
Exp1A nodex GR ChIP-Seq N499	14681879	12751807	0.868541
Exp1B nodex GR ChIP-Seq N499	19298369	17494413	0.906523
Exp1C nodex GR ChIP-Seq N499	17089833	15463285	0.904824
Exp2B nodex GR ChIP-Seq N499	17609553	16205997	0.920296
Exp2C nodex GR ChIP-Seq N499	18034930	16238577	0.900396
Exp3A nodex GR ChIP-Seq N499	21367609	19562041	0.9155
Exp3B nodex GR ChIP-Seq N499	19150425	17559014	0.916899
Exp3C nodex GR ChIP-Seq N499	18536460	16920504	0.912823
B1 GR dex IA-1 Rep1	23465359	20656657	0.880304
B1 GR dex IA-1 Rep2	20296787	17537516	0.864054
B1 GR nodex IA-1 Rep1	18934206	16621302	0.877845
B1 GR nodex IA-1 Rep2	17834502	15494949	0.868819

## Sheet: 10kb Correlations
CTCF-Rep1	CTCF-Rep2	CTCF-CL-Rep1	CTCF-CL-Rep2	NELF-Rep1	NELF-Rep2	NELF-CL-Rep1	NELF-CL-Rep2	DSIF-Rep1	DSIF-Rep2	DSIF-CL-Rep1	DSIF-CL-Rep2	MED1-Rep1	MED1-Rep2	GR-Rep1	GR-Rep2	GR-CL-Rep1	GR-CL-Rep2
0	0	0	0	0	0	0	0	0	0	0	0	0	0	0	0	0	0
45	28	20	25	87	153	16	19	57	100	39	49	419	451	663	942	88	22
14	3	5	14	24	24	16	23	18	20	37	31	22	18	14	25	16	9
5	1	15	20	23	18	20	17	16	15	36	30	38	24	14	26	16	6
5	3	8	7	17	14	19	7	11	15	17	28	15	16	19	25	11	5
11	2	13	29	17	25	21	29	7	26	43	63	36	32	25	31	21	0
12	5	18	17	23	25	23	31	8	19	41	55	21	23	28	18	20	0
8	4	17	19	15	13	21	35	7	6	29	46	22	40	16	27	18	0
2	2	16	11	23	16	14	22	3	5	37	36	14	15	16	13	20	1
10	5	27	38	15	21	14	11	6	13	24	27	27	22	12	19	9	2
12	1	11	23	18	10	24	33	10	16	36	40	14	25	14	24	14	1
15	5	15	16	15	14	20	37	8	10	43	31	20	31	29	32	20	2
9	4	20	16	10	19	30	25	9	6	35	41	23	15	21	12	20	4
8	12	13	9	28	22	13	10	5	10	20	28	21	12	8	26	9	4
4	5	51	60	10	14	16	9	2	8	18	16	14	9	8	14	12	0
1	2	8	8	10	9	5	13	3	6	19	21	8	9	13	12	8	0
3	1	9	10	8	6	5	11	5	11	21	22	14	20	12	17	10	0
6	7	11	21	18	16	8	15	14	15	31	38	37	25	12	16	8	2
1	4	5	12	11	19	9	2	6	8	11	19	30	47	182	264	16	7
13	4	9	13	28	18	22	12	13	21	31	26	22	13	18	25	11	6
23	5	7	14	35	34	15	16	51	47	44	62	90	72	35	59	32	11
0	0	0	0	0	0	0	0	0	0	0	0	0	0	0	0	0	0
0	0	0	0	0	0	0	0	0	0	0	0	0	0	0	0	0	0
0	0	0	0	0	0	0	0	0	0	0	0	0	0	0	0	0	0
0	0	0	0	0	0	0	0	0	0	0	0	0	0	0	0	0	0
0	0	0	0	0	0	0	0	0	0	0	0	0	0	0	0	0	0
6	2	9	9	10	8	14	21	6	6	21	25	16	11	22	23	22	11
12	2	28	25	22	21	20	37	16	16	34	39	27	24	28	29	19	5
7	8	20	21	17	14	11	20	5	8	23	23	20	14	11	22	16	4
8	3	17	12	19	17	21	19	4	9	20	23	18	8	18	23	18	1
0	0	0	0	0	0	0	0	0	0	0	0	0	0	0	0	0	0
0	0	0	0	0	0	0	0	0	0	0	0	0	0	0	0	0	0
0	0	0	0	0	0	0	0	0	0	0	0	0	0	0	0	0	0
0	0	0	0	0	0	0	0	0	0	0	0	0	0	0	0	0	0
0	0	0	0	0	0	0	0	0	0	0	0	0	0	0	0	0	0
12	3	15	11	18	14	19	19	8	12	35	39	14	21	26	34	46	1
8	0	7	8	14	10	9	14	8	8	21	11	15	12	10	11	14	0
7	5	7	2	18	15	12	11	6	8	17	28	23	9	17	13	9	4
5	2	12	12	8	5	4	4	6	4	7	9	11	8	6	7	7	2
7	1	5	3	18	12	10	10	3	6	16	16	11	7	18	11	7	5
2	1	6	6	12	8	8	6	5	5	10	19	9	7	8	12	11	0
2	2	8	7	12	10	12	15	7	9	24	23	12	14	13	19	18	1
7	1	16	14	4	9	22	13	5	8	23	31	13	5	15	12	11	0
5	4	66	70	6	7	9	8	4	3	18	13	7	10	8	14	10	4
3	2	5	6	6	12	7	5	1	8	8	9	8	11	7	11	7	0
2	1	45	69	8	12	12	19	5	6	18	17	10	12	6	20	9	1
7	0	9	14	8	10	19	14	5	7	17	28	17	9	12	17	10	0
9	1	11	23	14	20	18	20	9	10	29	23	17	20	17	35	16	1
10	3	13	10	24	12	26	23	5	10	20	27	11	19	14	12	18	1
9	1	41	31	21	9	6	8	12	9	27	20	19	13	12	17	5	3
2	1	13	6	12	14	14	16	4	5	17	16	13	7	7	18	9	3
3	1	9	9	15	7	11	14	10	3	26	22	8	16	5	6	7	0
5	0	5	14	18	14	9	13	5	12	25	19	16	9	12	15	5	3
5	3	4	13	21	11	9	3	8	11	12	13	16	16	9	16	13	7
0	0	0	0	0	0	0	0	0	0	0	0	0	0	0	0	0	0
0	0	0	0	0	0	0	0	0	0	0	0	0	0	0	0	0	0
0	0	0	0	0	0	0	0	0	0	0	0	0	0	0	0	0	0
0	0	0	0	0	0	0	0	0	0	0	0	0	0	0	0	0	0
0	0	0	0	0	0	0	0	0	0	0	0	0	0	0	0	0	0
5	2	13	8	6	8	5	6	3	7	9	14	12	10	12	10	2	2
10	3	12	13	6	6	8	10	5	3	12	17	18	17	7	6	11	1
162	46	78	68	11	1	4	0	5	8	2	3	8	3	37	60	6	16
3	1	5	7	19	11	17	6	2	6	18	13	14	7	13	12	7	2
91	55	3505	3757	362	444	6704	7723	476	256	5849	4467	1163	897	17112	22815	6087	1218
8	6	8	9	16	10	12	10	7	5	18	19	11	15	11	8	13	1
6	2	9	11	10	12	8	16	7	5	11	21	10	13	5	11	14	3
3	2	6	15	14	10	15	19	6	13	16	24	11	11	15	17	13	0
4	2	54	61	10	9	10	31	8	6	23	26	4	10	13	12	24	1
2	1	4	9	8	7	6	10	3	7	15	17	10	13	6	12	12	2
5	4	13	19	13	8	12	11	5	8	16	35	17	12	12	8	8	1
4	4	3	3	11	10	16	6	1	3	17	17	17	16	10	10	10	0
7	6	24	17	15	21	13	16	3	7	31	33	21	14	20	19	19	1
3	3	4	9	9	12	15	17	14	10	15	30	17	9	19	11	11	3
5	1	69	72	16	9	11	14	7	8	18	27	20	15	7	12	9	2
4	2	49	61	17	5	9	6	3	4	30	18	20	13	7	13	6	3
3	0	11	10	21	8	14	15	6	10	13	29	14	10	20	22	6	0
2	3	9	6	12	7	10	7	6	7	17	22	16	11	10	16	7	0
3	4	11	15	14	10	7	7	10	12	24	20	18	13	20	20	10	7
11	2	9	16	15	16	24	8	10	20	24	31	14	12	15	20	17	2
8	6	16	12	16	16	14	18	9	21	33	39	20	24	22	28	20	0
0	1	11	13	8	14	7	8	1	4	13	11	9	7	7	10	6	2
7	0	14	13	17	9	10	23	13	7	31	24	11	15	28	32	21	3
3	0	6	9	6	9	1	2	15	14	8	21	7	7	11	10	6	1
5	3	13	14	8	11	11	9	9	17	31	33	16	6	17	32	26	5
5	2	13	15	21	13	14	21	3	5	29	30	18	19	34	42	51	5
8	0	39	36	14	9	10	6	10	5	9	24	11	12	12	24	13	1
6	4	11	6	15	17	8	10	0	6	23	17	9	15	16	19	13	0
5	1	204	228	17	5	15	22	1	5	31	27	16	14	16	19	16	5
4	2	18	19	18	10	19	32	4	5	37	51	20	22	19	25	26	0
3	2	8	11	11	3	16	8	4	7	8	15	15	6	13	12	6	3
8	3	9	9	15	17	7	9	2	6	21	17	9	12	15	19	14	0
5	3	7	1	20	10	7	9	4	7	17	9	16	14	9	14	9	5
4	3	31	34	27	21	15	12	26	53	22	35	62	46	14	16	12	11
8	2	6	6	13	16	1	7	5	10	17	16	7	11	15	10	9	1
17	9	87	52	133	114	22	22	255	239	49	62	151	119	28	44	16	25
3	0	9	13	7	7	9	5	9	11	8	4	14	9	10	8	3	2
7	5	10	2	34	35	15	5	46	93	34	33	80	73	32	49	16	8
5	0	8	5	11	5	4	1	12	7	10	19	11	12	16	10	9	6
6	0	11	17	9	9	7	3	4	6	11	17	9	16	15	14	7	11
2	0	10	14	10	7	7	12	3	10	9	14	8	11	24	26	16	0
61	49	24	30	179	137	51	49	670	706	310	233	1157	722	14	21	6	10
4	2	11	10	20	10	12	6	1	20	15	27	14	15	11	33	17	7
21	14	8	10	67	68	21	34	178	249	104	92	192	128	42	64	15	27
8	5	7	3	12	7	2	2	14	10	27	16	21	16	9	25	15	5
3	6	45	23	17	11	14	13	21	17	17	14	43	31	27	33	20	23
8	2	56	45	24	22	5	6	14	11	16	10	24	22	7	22	9	2
7	3	19	19	16	16	8	12	2	23	30	22	29	16	9	11	11	19
4	4	14	8	15	19	9	9	11	13	26	11	27	13	8	24	15	10
21	6	3	16	51	31	30	28	79	67	59	63	106	65	9	20	11	8
5	2	8	3	12	7	6	4	7	16	20	13	17	13	20	18	9	5
10	0	8	10	13	6	11	16	12	16	30	16	10	13	13	15	14	2
8	8	16	12	15	10	8	10	9	30	23	23	21	11	20	25	7	3
3	3	2	8	18	11	8	6	7	5	13	18	10	8	11	25	10	1
7	1	0	3	11	10	7	5	5	10	11	16	12	14	13	14	15	4
1	0	2	3	10	8	5	4	10	9	9	15	14	5	14	11	14	13
6	0	6	2	16	18	5	0	6	8	12	12	10	18	21	20	6	14
3	2	1	5	15	9	8	4	4	3	15	17	7	6	12	8	7	15
5	0	6	3	11	7	4	2	2	6	16	19	10	6	27	32	34	16
6	1	0	0	19	8	4	3	5	9	10	13	12	11	17	28	8	4
3	1	7	9	7	15	13	6	3	12	14	10	22	9	16	26	9	0
3	3	9	2	17	14	3	1	9	6	8	16	16	16	21	23	7	3
6	1	5	2	13	10	9	4	11	5	15	13	12	7	24	29	13	6
6	0	2	12	12	15	5	6	3	11	16	19	13	8	7	17	3	3
9	1	31	32	18	8	16	17	14	27	50	66	67	47	15	10	10	3
2	6	6	3	16	6	8	4	14	15	16	19	12	20	12	18	11	2
4	9	129	93	12	10	8	12	8	21	23	20	11	12	21	34	15	20
3	0	13	8	10	14	9	9	17	14	24	22	18	11	9	15	8	1
5	2	14	6	21	14	13	6	12	17	20	20	11	7	19	27	6	4
6	0	7	9	12	20	4	2	7	12	14	15	11	9	9	17	17	6
102	56	131	128	5	12	9	23	2	9	9	12	10	5	11	17	11	3
26	18	108	104	10	15	8	8	16	20	15	15	15	9	10	19	9	10
5	2	21	11	9	15	8	5	12	24	15	16	13	4	12	14	4	8
6	0	3	2	17	8	7	2	11	17	11	16	21	9	9	15	8	10
10	5	8	8	27	21	6	13	26	32	25	38	38	29	16	23	11	2
8	0	1	3	14	9	7	4	7	9	8	11	14	9	13	13	3	12
0	0	6	10	0	4	0	2	3	3	1	2	4	0	4	3	0	2
3	4	5	9	14	8	7	4	13	9	25	21	18	24	13	9	11	5
7	3	18	24	13	10	6	1	18	15	19	14	15	11	21	20	12	0
9	0	4	4	9	9	4	7	4	9	16	13	7	9	14	10	10	3
3	3	5	6	14	8	6	3	10	18	15	17	19	8	14	11	8	5
8	2	11	17	26	17	16	10	49	77	47	44	38	19	29	33	17	6
7	7	8	9	15	8	10	6	21	36	21	26	12	8	17	31	6	1
2	0	3	2	5	13	1	1	1	9	7	7	12	14	14	8	2	0
4	5	10	15	15	14	6	13	6	22	12	14	21	12	26	41	23	24
23	11	93	112	16	11	7	7	6	6	15	17	23	13	6	13	19	9
4	0	5	6	10	9	3	8	1	3	16	13	11	11	9	12	9	6
5	3	8	6	11	7	7	3	8	5	14	9	16	8	11	25	7	6
10	1	26	28	19	6	25	16	24	23	31	36	32	20	13	23	22	5
7	0	5	3	15	7	1	7	15	12	13	11	12	6	8	11	7	7
9	0	4	3	13	15	7	5	1	7	25	15	7	9	9	25	24	2
4	3	11	10	13	18	6	5	14	20	15	19	15	11	10	11	8	1
9	0	13	15	12	11	11	5	35	45	35	26	19	16	12	17	15	4
7	0	13	2	10	17	6	10	8	10	8	16	15	16	11	22	4	0
1	1	6	2	13	13	7	11	4	11	11	10	8	3	12	5	14	6
2	0	1	0	12	6	1	4	11	7	2	12	8	10	10	17	8	9
3	2	25	30	15	17	6	8	5	9	15	25	11	8	11	27	8	4
4	1	7	9	8	6	6	8	7	22	23	23	15	18	8	30	9	1
6	0	7	4	17	10	11	6	26	15	29	23	12	9	16	14	17	2
5	2	9	12	14	10	14	7	6	5	24	33	15	22	18	11	14	4
7	0	3	13	14	11	5	2	4	6	12	19	14	11	18	19	4	1
4	0	2	7	41	30	5	10	66	63	14	22	39	33	6	15	2	3
11	3	6	8	13	13	13	9	14	5	27	30	16	6	10	19	13	3
6	0	87	50	16	5	6	3	11	10	8	19	14	10	10	13	6	4
2	3	2	1	10	11	4	6	1	5	8	11	11	5	11	24	8	0
8	2	7	3	20	13	14	3	5	2	9	15	9	8	10	12	6	13
4	1	12	9	7	6	8	2	4	9	21	16	22	5	14	13	10	0
7	0	25	24	12	19	8	7	26	30	27	23	25	9	35	36	15	5
2	1	4	14	11	7	11	8	14	9	16	10	10	15	10	8	6	4
2	2	18	7	8	8	1	9	18	21	26	24	14	16	24	28	15	8
5	4	9	7	16	6	11	8	15	18	14	16	8	12	18	24	18	7
6	4	5	5	16	13	13	6	7	8	20	12	19	12	16	23	15	13
8	0	15	23	13	13	5	10	14	14	16	27	12	13	11	12	12	1
5	0	5	4	15	2	2	5	6	6	12	16	7	9	7	12	11	1
7	1	8	6	12	18	12	10	16	11	22	20	13	15	7	20	10	4
6	3	2	4	18	29	9	11	19	32	18	18	30	17	18	28	8	11
5	3	5	7	16	7	8	7	16	25	22	31	19	11	8	21	7	8
5	0	10	15	22	10	9	14	15	25	33	39	15	34	16	30	14	7
4	0	5	4	16	13	14	9	8	16	19	22	15	14	12	19	22	0
9	1	15	10	18	18	11	11	48	31	41	41	67	48	33	50	66	21
4	1	8	12	10	4	6	5	5	11	9	13	10	9	23	29	9	3
1	1	4	5	11	6	4	8	7	14	21	27	14	10	19	19	11	5
5	2	6	5	13	7	5	1	3	5	4	26	9	7	16	19	9	3
5	3	7	9	5	11	7	10	3	7	19	21	11	8	10	24	24	3
7	1	7	6	18	6	6	10	5	18	7	19	12	9	11	33	18	4
7	0	14	12	5	8	6	9	8	4	16	21	4	16	23	42	28	8
6	1	5	6	11	8	9	10	7	14	15	10	11	7	14	33	14	1
3	0	9	12	14	10	4	9	7	9	24	19	8	13	16	22	24	4
10	2	20	15	15	16	9	13	16	17	32	27	22	12	24	18	13	3
10	1	9	10	22	9	10	10	5	16	16	18	9	11	9	11	13	6
12	13	15	10	78	138	11	18	178	376	47	60	213	176	79	162	14	28
10	2	6	6	15	14	2	11	11	8	13	20	24	11	20	21	19	11
6	1	13	7	18	27	9	11	15	27	23	43	27	12	16	17	17	5
7	4	15	14	23	16	13	3	9	13	20	18	15	22	11	20	9	8
6	2	6	9	16	17	6	9	2	8	10	19	8	14	25	13	18	2
1	0	6	6	16	14	14	9	9	5	10	11	12	15	15	16	10	2
5	0	13	13	10	8	10	9	14	4	25	21	7	7	17	22	10	2
213	125	688	562	21	14	9	26	30	18	37	33	29	18	40	51	95	32
9	2	4	2	14	11	6	3	8	6	14	10	20	9	8	12	13	3
6	0	4	3	18	8	11	7	5	3	11	24	18	8	10	16	8	1
4	0	7	9	14	5	7	14	5	8	27	19	15	12	12	33	10	3
7	3	6	4	11	12	13	9	12	10	23	29	19	17	18	23	12	0
3	5	12	4	5	13	11	9	1	5	18	4	12	12	11	17	26	4
5	2	11	6	12	16	9	7	11	10	17	15	6	5	12	18	7	6
9	0	3	5	9	11	8	5	7	5	9	20	12	12	18	20	23	1
3	2	11	11	11	8	7	6	6	7	10	23	15	13	15	19	17	1
22	10	29	24	87	69	35	20	189	243	146	119	204	166	15	20	7	3
7	5	12	10	16	7	4	7	10	13	22	14	17	13	9	8	10	8
6	1	6	9	8	7	5	4	2	9	17	15	16	3	6	7	8	1
5	2	3	0	13	8	4	6	9	15	11	13	9	10	14	18	7	8
13	1	12	9	24	13	12	12	7	5	22	11	9	15	20	12	9	4
6	2	6	7	18	30	7	6	5	8	24	9	15	22	20	22	16	20
4	0	17	8	7	16	9	9	15	11	15	28	8	5	7	11	5	2
5	0	6	6	13	12	5	14	17	13	15	13	15	9	11	28	6	6
8	0	12	11	15	16	4	8	8	8	22	18	10	17	11	20	12	7
129	33	407	426	12	13	12	14	2	18	28	26	42	24	16	26	17	12
5	1	8	4	8	13	3	7	10	15	11	12	16	10	15	21	4	1
4	2	7	13	20	9	6	5	2	13	18	7	13	20	12	13	5	0
7	0	12	7	10	16	5	15	8	8	26	17	15	13	12	19	15	10
4	2	4	9	28	15	3	8	9	4	14	21	18	13	9	17	2	3
2	6	20	8	15	19	20	18	15	40	40	40	49	44	9	14	8	17
4	1	14	10	11	2	13	7	8	15	20	17	11	20	12	14	13	3
4	2	15	9	12	16	6	5	10	14	17	18	10	13	19	22	4	5
3	1	9	15	12	9	10	12	11	11	22	14	13	8	17	13	6	0
8	2	11	30	29	14	15	18	10	24	23	31	49	30	20	26	20	6
14	3	14	9	17	13	3	10	6	14	27	12	9	7	18	16	9	7
5	7	3	6	17	6	7	5	8	7	17	23	17	19	7	13	9	4
11	1	6	10	16	16	11	13	2	11	16	34	27	17	13	25	16	10
8	5	14	17	10	9	8	5	15	11	13	18	19	23	13	16	13	4
4	0	6	4	13	9	7	3	2	3	17	18	20	7	11	18	8	8
7	0	5	9	20	12	13	15	9	11	9	20	18	16	24	35	63	24
7	2	1	3	5	8	8	5	9	6	12	19	15	14	28	50	61	11
9	4	15	8	19	16	5	4	11	29	25	21	10	19	10	22	9	17
4	1	4	7	6	14	7	7	8	6	14	13	19	8	12	13	17	7
2	3	9	9	21	10	5	5	7	8	7	12	17	13	20	21	5	16
6	3	7	1	11	9	5	3	6	7	7	7	7	7	14	14	5	0
5	2	6	11	17	8	9	16	2	10	17	18	14	5	14	18	13	3
5	0	17	9	14	11	7	9	4	9	22	28	25	17	16	13	10	4
10	2	7	9	8	5	17	7	1	18	16	21	18	18	9	17	9	7
3	5	17	19	9	15	5	3	9	11	8	26	13	6	20	28	21	9
11	0	7	13	21	16	20	8	30	48	65	45	82	75	15	36	9	5
9	4	8	4	18	12	7	3	19	22	17	14	23	13	6	8	10	2
9	0	7	5	7	4	2	5	19	18	29	20	17	9	11	12	4	6
8	1	5	2	12	5	7	2	6	10	7	15	10	10	12	17	7	5
18	7	47	31	9	17	6	8	1	2	7	11	18	6	11	14	26	12
8	5	9	5	34	17	15	8	10	9	24	25	24	16	24	34	18	11
4	2	4	10	15	9	4	1	7	5	13	12	8	7	7	9	9	5
11	2	18	16	8	14	7	6	2	9	14	15	14	12	9	8	6	1
5	0	12	8	11	10	2	6	9	5	11	15	7	11	14	13	16	6
2	0	8	7	11	6	2	1	5	7	8	10	19	9	5	14	10	9
9	0	2	5	14	6	3	1	7	10	7	16	17	6	7	4	4	12
6	4	25	26	25	17	5	11	31	40	26	28	69	23	3	15	6	5
5	9	4	7	11	15	7	8	7	8	17	13	10	7	7	6	4	0
2	2	3	1	13	10	5	8	19	9	11	12	6	9	6	6	1	5
6	0	7	3	20	19	12	4	8	4	4	11	18	31	10	11	1	7
3	3	10	14	21	15	6	3	4	4	9	22	10	10	8	8	3	1
4	0	9	11	9	5	7	13	5	16	13	19	21	24	20	21	7	5
4	0	10	9	7	2	5	3	15	5	15	11	12	9	6	6	6	2
9	3	5	5	11	11	9	8	3	4	13	24	20	11	9	4	4	3
2	2	1	3	10	4	6	12	8	8	17	10	6	6	6	4	8	4
4	2	2	8	14	13	0	10	9	13	17	8	13	22	5	9	5	2
7	3	9	5	5	1	9	11	0	8	9	16	12	9	5	1	1	0
4	4	7	12	14	11	13	8	0	17	11	15	13	11	11	11	6	4
9	2	10	13	10	15	9	15	4	5	14	26	13	4	4	9	4	0
4	1	3	2	17	10	8	7	8	5	12	24	15	12	8	14	3	0
7	1	2	3	9	12	6	2	28	14	10	7	9	5	3	2	3	0
5	1	4	3	8	9	3	7	3	10	6	12	8	6	5	5	3	0
14	7	8	6	26	28	13	11	7	10	27	38	34	13	5	10	12	8
6	3	7	6	31	23	19	13	15	7	32	34	29	23	11	16	15	12
7	6	6	7	20	29	12	9	8	13	21	16	21	14	10	17	7	14
4	4	3	1	18	6	5	4	3	4	10	7	11	10	2	9	5	0
542	95	140	111	4	3	6	1	2	2	8	5	6	2	1	1	2	0
0	0	0	0	0	0	0	0	0	0	0	0	0	0	0	0	0	0
0	0	0	0	0	0	0	0	0	0	0	0	0	0	0	0	0	0
0	0	0	0	0	0	0	0	0	0	0	0	0	0	0	0	0	0
0	0	0	0	0	0	0	0	0	0	0	0	0	0	0	0	0	0
5	0	3	4	10	7	4	6	10	3	8	16	14	12	4	6	8	8
3	2	12	14	6	3	5	1	0	3	6	11	5	5	3	2	2	1
558	102	171	168	6	4	6	5	2	4	18	13	6	8	1	5	4	3
6	1	13	12	11	14	14	7	3	5	7	21	6	16	6	11	8	0
3	7	5	5	15	8	3	2	2	6	8	10	10	10	7	12	4	1
4	1	6	8	7	8	0	5	6	7	8	11	9	7	9	19	8	4
1	5	5	2	8	10	3	3	4	8	5	9	12	8	12	9	2	3
6	0	10	6	6	5	8	8	7	3	9	9	7	10	15	10	2	7
4	2	2	0	11	5	3	6	3	3	7	9	9	10	9	17	5	2
1	2	6	12	3	5	12	4	7	5	8	11	11	6	15	18	14	0
6	1	1	5	11	9	7	6	0	8	14	14	13	14	10	24	5	4
2	3	17	13	11	11	10	3	6	4	10	9	2	9	8	11	12	0
2	0	4	6	7	5	5	6	8	3	4	6	1	8	8	21	7	3
2	2	3	2	11	9	11	0	2	6	11	7	9	10	8	11	10	2
2	0	4	3	13	8	5	2	1	12	11	9	7	3	13	12	8	1
3	5	2	1	6	5	10	7	1	2	8	8	4	7	8	9	0	1
4	3	7	1	8	10	1	3	6	8	7	3	13	7	11	11	4	8
2	0	8	10	11	8	12	4	0	2	10	10	11	6	18	10	9	1
3	5	10	4	13	11	4	1	5	6	10	10	15	7	12	16	10	7
1	0	4	8	4	10	8	14	2	6	14	12	9	21	10	11	10	0
5	0	7	5	7	7	6	7	5	3	13	10	9	12	9	11	10	5
1	0	1	5	9	10	7	11	1	3	11	9	6	10	5	10	10	3
4	2	5	3	11	3	3	7	8	6	5	14	12	5	10	15	11	6
6	0	0	4	9	6	4	1	2	2	12	5	12	8	17	17	10	0
1	0	5	4	10	7	4	5	2	5	15	10	5	3	9	13	4	3
3	1	6	3	8	6	3	1	3	4	7	17	7	4	4	14	2	1
3	5	5	6	11	7	3	12	3	4	10	12	11	13	7	10	6	5
5	1	6	6	13	11	4	5	3	8	13	9	9	7	12	14	8	0
3	0	3	0	13	4	3	6	11	7	11	11	13	9	8	10	9	5
4	2	5	6	11	9	8	6	3	2	16	10	10	8	18	28	6	3
3	1	0	3	10	5	5	7	7	8	5	5	7	3	11	18	5	6
4	0	31	23	10	7	2	5	4	3	11	8	11	6	10	13	1	3
5	8	1	3	16	15	0	2	3	8	7	12	16	5	18	28	15	4
3	0	3	1	22	7	12	7	1	9	11	12	12	10	13	27	10	1
3	1	4	4	9	10	0	3	10	7	9	5	7	16	14	17	7	0
4	5	4	8	10	10	0	7	4	5	8	14	10	5	5	16	5	0
5	0	5	3	9	15	4	1	2	5	15	26	13	9	10	12	6	0
6	0	7	6	14	8	4	3	9	8	17	11	4	12	8	19	4	2
3	0	6	11	14	7	1	3	4	8	8	15	19	8	11	10	4	3
0	0	6	5	6	4	7	11	0	6	13	13	8	12	9	30	3	4
1	2	3	4	7	5	3	2	0	5	9	11	10	7	9	23	0	1
10	0	5	4	10	6	7	10	6	2	12	7	9	4	16	17	9	0
6	9	2	3	12	12	6	4	9	12	7	16	16	15	23	39	7	9
6	2	6	4	12	9	8	4	11	6	13	11	8	7	11	18	7	3
5	0	4	4	12	5	1	5	4	4	9	13	20	15	16	14	7	5
3	1	2	3	10	4	3	4	6	9	7	14	6	8	8	9	9	11
2	1	8	8	5	7	10	6	5	7	9	22	9	14	9	13	10	0
2	0	4	2	9	10	1	1	6	4	20	4	5	4	13	14	5	0
9	6	4	2	18	8	6	5	7	12	7	11	10	12	18	20	6	7
2	0	9	4	10	4	5	4	4	8	0	6	3	7	9	11	2	2
4	2	8	2	6	9	5	5	6	5	7	8	11	6	14	12	6	8
3	0	2	4	10	3	6	5	0	7	9	10	11	11	11	10	1	3
5	0	3	1	11	5	9	2	8	3	9	17	15	10	5	6	6	4
3	4	5	10	11	6	4	6	15	4	8	7	16	7	7	24	19	2
5	0	14	4	11	20	6	2	4	6	8	12	8	9	6	15	8	3
6	4	6	9	10	9	13	14	1	10	12	23	16	17	7	12	6	1
7	0	7	7	16	6	10	5	10	3	11	14	15	11	8	6	3	6
1978	523	448	366	28	16	15	21	6	9	19	25	31	24	8	17	13	1
6	4	8	9	7	6	9	6	4	4	11	14	17	6	18	18	8	1
4	0	4	5	5	8	6	6	7	5	16	13	7	9	12	17	5	1
6	3	14	26	13	15	16	5	9	8	14	11	10	6	18	13	8	8
3	1	4	2	14	8	3	5	9	12	9	8	18	14	14	22	2	3
5	0	3	3	11	12	7	8	8	5	9	24	17	15	9	7	12	1
4	0	5	1	11	13	1	6	4	3	4	16	4	6	14	14	9	3
4	0	9	7	6	9	5	8	9	6	17	10	5	14	9	20	11	4
7	0	4	3	7	14	16	11	2	5	12	20	11	12	14	6	6	4
4	3	121	103	12	4	5	6	2	10	8	8	16	11	12	11	5	2
2	0	9	6	8	14	6	15	3	13	13	13	22	11	19	24	7	7
11	2	19	22	19	15	9	7	10	10	18	13	5	3	9	18	11	1
7	4	4	6	12	5	1	4	11	6	5	10	11	1	5	11	8	0
7	2	11	17	5	13	9	1	3	4	19	17	10	15	11	20	3	0
13	12	25	23	31	18	15	23	29	33	72	72	133	95	13	13	7	1
2	3	7	5	10	20	6	3	5	7	14	18	12	10	12	23	6	6
7	0	5	9	12	13	4	6	9	6	15	20	13	12	22	32	7	7
9	4	17	29	7	9	5	6	16	6	10	9	12	14	4	9	4	3
3	1	5	6	8	14	4	4	10	8	5	18	10	10	16	7	1	4
5	3	28	22	15	15	18	21	21	42	31	37	47	39	10	16	6	3
3	2	15	14	19	8	3	4	5	14	12	18	8	9	11	19	6	2
7	3	25	22	25	16	14	16	40	48	58	34	72	53	22	20	20	7
3	2	17	9	22	12	8	11	9	9	29	22	13	12	9	14	28	10
7	0	7	7	25	7	4	4	6	15	21	22	15	12	7	13	7	5
6	3	12	7	10	12	10	3	5	4	24	8	19	7	18	12	11	0
3	2	5	5	12	10	5	5	7	11	14	11	18	7	17	11	9	11
6	0	2	8	5	9	3	7	2	2	8	11	8	8	20	42	16	19
9	1	13	16	15	8	9	5	1	10	8	12	15	1	7	6	13	0
3	1	3	5	15	13	6	5	4	6	6	16	16	9	11	18	9	8
7	1	19	19	11	14	10	6	10	6	19	24	13	8	53	68	70	31
5	5	67	98	21	12	14	3	9	8	13	23	14	7	7	22	15	6
4	1	12	18	14	12	9	14	15	25	28	19	10	6	7	18	10	3
6	2	10	4	13	10	5	1	1	7	11	11	14	8	10	17	7	1
9	6	86	52	150	131	47	35	374	388	123	89	115	65	27	32	12	16
5	3	11	12	16	18	17	11	4	8	15	27	11	17	15	14	14	0
5	0	12	7	20	10	16	7	5	4	19	13	12	20	9	12	5	5
3	0	0	2	13	13	10	9	9	5	14	7	5	7	14	19	6	3
12	0	6	13	19	13	1	4	9	1	7	16	16	3	12	11	8	5
3	1	4	5	12	11	2	11	9	4	17	12	16	15	17	22	9	2
3	3	3	5	10	9	4	2	8	6	8	10	10	3	5	18	2	3
4	1	12	8	20	11	6	5	13	8	16	12	12	13	21	14	7	2
2	1	2	4	13	7	9	3	2	7	12	13	16	13	9	17	7	19
3	1	8	4	19	15	12	11	18	13	16	18	8	9	10	20	15	1
2	2	10	12	13	8	7	11	5	9	21	10	14	8	16	29	21	0
3	4	6	8	13	11	10	7	13	7	17	21	15	10	15	30	25	9
6	1	4	2	17	9	3	10	11	12	5	14	14	10	7	18	6	5
2	0	5	11	18	10	11	5	9	16	11	25	13	22	9	19	6	0
8	1	3	3	14	7	1	4	11	12	24	13	12	14	8	14	4	4
1	0	18	39	12	8	18	12	6	3	22	21	17	7	9	15	9	6
1	0	23	23	12	6	11	6	12	9	14	24	14	11	20	15	6	0
5	2	2	10	11	15	4	8	2	10	11	20	11	15	33	58	23	8
6	2	7	8	16	7	8	10	4	3	16	18	4	10	8	14	10	3
5	0	3	5	9	10	6	4	11	8	18	12	14	12	17	24	17	0
10	0	9	9	4	12	14	15	3	8	13	24	16	8	15	17	7	0
3	0	4	11	10	11	10	8	9	4	24	17	6	16	11	8	10	0
3	3	15	20	13	7	6	6	14	4	7	21	9	10	21	13	9	7
6	3	4	3	14	9	3	7	3	10	17	19	10	7	12	21	2	1
7	0	12	11	13	9	4	7	12	10	15	14	15	13	9	14	23	4
52	32	18	18	100	90	71	59	296	325	221	155	531	337	154	239	39	35
37	22	185	142	13	7	3	10	10	9	21	13	17	8	12	24	34	10
2	1	1	3	2	5	4	4	2	1	8	4	6	12	10	6	8	5
2	1	1	0	5	1	4	3	0	4	7	8	9	1	9	2	4	0
6	4	1	1	14	6	7	2	7	5	5	7	6	12	7	15	10	4
1	0	2	4	7	4	8	6	0	1	17	8	7	3	13	9	9	4
3	1	2	6	5	12	10	7	4	6	9	17	9	11	13	21	9	2
5	4	7	6	8	7	8	2	1	6	3	8	12	11	11	9	9	0
0	0	4	4	11	8	4	3	3	8	13	11	13	6	10	17	10	2
7	0	9	8	12	10	4	8	9	6	10	10	14	13	21	21	12	0
1	2	4	4	13	9	3	2	10	9	10	6	10	5	14	21	17	10
3	0	5	5	14	16	0	4	3	3	8	12	9	15	15	19	9	2
3	0	1	6	10	6	6	7	2	9	9	10	7	7	8	13	8	3
3	1	5	7	11	9	15	6	2	4	9	11	10	7	18	21	32	2
4	3	2	3	4	10	2	7	4	2	9	13	12	3	10	9	11	4
2	4	4	5	8	5	7	8	2	5	9	14	9	9	19	13	9	8
3	1	3	6	6	5	2	3	5	4	8	5	5	11	11	15	11	2
6	0	10	6	3	15	8	10	6	8	9	24	13	9	21	24	8	0
3	2	1	2	3	8	2	2	1	4	6	12	6	11	6	8	5	0
3	2	1	3	14	4	4	6	3	7	6	7	1	3	13	14	4	7
1	2	4	0	1	7	6	3	0	3	14	5	3	7	8	7	6	2
6	1	6	7	10	8	11	3	2	4	10	14	13	7	11	9	13	0
10	0	8	1	11	9	2	8	6	14	5	17	11	12	7	21	6	4
5	1	7	5	5	1	8	2	3	5	8	6	8	10	9	10	15	9
1	0	3	3	9	6	2	5	7	1	5	12	8	5	10	9	21	3
5	0	11	7	4	2	4	6	0	8	5	14	10	6	11	26	7	1
4	2	2	2	6	4	2	1	3	6	10	12	6	6	5	13	8	9
4	1	2	3	9	6	6	3	0	6	7	9	9	4	9	13	7	1
4	1	3	4	4	3	10	7	9	6	14	5	5	12	23	15	12	0
3	0	5	5	9	10	7	6	3	1	23	17	13	13	14	18	23	0
5	2	6	6	5	7	7	7	2	15	23	21	5	6	18	16	10	0
5	4	3	3	9	10	10	4	0	8	9	18	6	6	9	6	6	0
1	0	2	5	6	4	12	1	2	3	5	5	13	6	15	9	2	0
3	2	2	3	4	6	13	2	5	3	11	11	4	9	11	18	10	0
2	4	1	4	6	12	2	14	0	5	14	15	9	6	19	8	12	1
4	0	7	2	8	12	8	7	3	6	11	19	11	6	14	18	9	1
3	1	2	0	8	5	6	6	7	0	10	10	16	4	7	7	11	0
3	0	3	1	6	6	7	8	2	7	9	8	9	16	16	9	4	1
4	1	1	5	10	2	5	4	3	9	12	10	7	5	11	6	10	0
2	0	3	3	8	3	13	15	3	14	8	14	10	6	20	30	21	0
3	1	1	1	14	1	5	1	0	4	9	12	3	7	12	13	2	0
3	0	2	3	6	1	2	2	3	3	5	11	4	3	6	24	6	6
5	2	4	4	9	4	6	4	3	1	2	15	7	9	11	10	1	1
1	0	6	3	9	13	5	4	3	5	7	5	5	11	12	14	5	5
3	0	2	1	4	4	3	6	4	1	3	8	9	4	11	15	7	1
3	2	3	2	5	5	6	2	0	4	8	8	8	4	12	11	8	1
2	2	2	1	5	2	5	2	0	10	8	7	5	4	4	16	4	0
3	2	2	2	12	2	6	7	0	10	8	7	3	4	8	15	7	0
8	1	5	4	6	8	9	5	4	2	12	6	3	5	7	18	10	1
3	0	4	1	5	5	3	4	0	4	4	8	6	4	11	26	8	5
1	2	5	5	4	8	14	3	2	4	5	4	11	4	8	14	4	7
4	1	3	2	4	1	6	3	3	8	4	8	3	9	8	19	1	0
3	2	0	2	6	6	8	4	2	5	6	9	2	3	9	8	5	2
1	1	3	2	7	1	3	3	4	3	8	13	8	4	12	8	6	1
5	0	5	7	4	2	12	1	5	4	11	15	7	10	7	14	5	7
6	4	7	3	12	2	3	1	3	2	7	12	6	4	13	6	6	5
3	0	5	1	2	3	8	3	0	4	8	8	4	4	8	11	8	1
2	0	2	2	8	10	6	5	7	3	7	7	4	11	8	10	7	2
2	0	6	3	3	8	8	3	0	3	3	8	9	1	6	12	3	0
1	4	3	2	5	6	11	1	2	1	7	16	9	8	7	14	6	0
1	1	2	4	7	7	3	1	0	1	2	7	5	6	12	9	11	1
1	2	2	4	10	4	8	4	0	2	11	9	8	5	9	19	6	1
3	2	1	0	5	4	1	8	0	3	3	5	6	8	2	6	1	4
5	0	5	4	7	6	7	4	0	6	4	6	10	3	14	11	6	0
4	2	1	1	3	10	9	8	3	3	8	9	7	5	11	17	16	1
3	3	3	6	13	5	8	8	1	3	14	6	5	9	5	10	11	0
6	1	6	1	5	6	4	4	4	1	14	11	10	8	8	13	9	0
4	2	2	9	4	4	3	3	3	2	9	5	9	10	6	14	7	0
4	6	5	3	7	9	6	5	5	6	12	12	16	11	9	14	6	0
4	1	5	3	6	3	4	4	3	4	11	7	5	7	10	14	10	0
4	0	2	1	5	2	2	3	0	5	4	6	10	4	9	7	8	3
4	0	1	4	6	4	3	2	0	1	7	12	10	3	9	7	4	1
3	2	5	7	7	9	6	3	1	12	11	15	5	8	11	19	2	1
6	0	3	3	7	11	5	3	5	3	7	6	13	5	15	16	7	5
4	1	4	2	8	4	10	9	1	4	8	13	13	5	11	12	5	0
2	0	3	4	9	0	6	5	4	4	7	6	4	7	5	15	13	3
3	0	2	2	6	4	6	7	4	5	6	6	8	7	4	7	25	0
3	1	1	5	11	5	4	3	4	2	6	11	15	3	11	20	6	9
2	2	2	4	8	9	9	8	3	4	11	15	13	8	3	15	7	0
6	0	2	2	5	8	2	2	4	7	5	4	11	4	7	20	9	1
4	0	3	4	10	2	2	1	11	7	0	11	6	6	8	7	2	1
2	1	3	2	10	9	3	12	5	4	10	7	9	2	8	14	10	4
7	4	4	2	8	10	7	4	1	1	12	21	8	7	13	8	4	0
4	0	4	0	9	13	6	3	4	0	2	6	5	7	16	14	4	0
2	4	1	5	3	7	10	3	2	5	5	10	3	1	8	14	4	0
4	0	1	1	3	2	2	4	2	3	13	1	3	4	14	14	7	2
5	2	1	3	4	9	1	2	2	7	2	10	7	6	8	11	2	2
2	0	3	4	6	4	1	4	5	6	5	4	5	4	10	15	8	4
1	1	3	7	6	3	2	6	2	8	15	11	12	9	10	13	3	4
1	2	6	6	6	7	6	4	1	1	15	11	8	8	13	4	7	2
3	0	2	1	6	0	6	0	4	4	9	4	3	3	9	8	9	0
3	8	5	1	8	7	3	6	1	2	14	10	7	6	15	18	8	2
0	0	2	5	8	7	1	6	2	5	17	10	5	10	13	18	10	0
1	2	0	2	4	14	8	1	3	3	5	9	4	7	7	17	9	0
2	3	4	3	7	5	2	2	3	5	8	6	9	8	10	16	12	1
1	0	0	0	6	3	9	0	4	7	3	12	6	10	14	8	10	0
2	1	3	4	4	9	7	4	0	5	10	5	1	12	8	6	4	0
0	1	0	0	2	1	6	7	5	5	11	9	4	3	10	12	8	0
3	1	2	1	3	6	8	2	0	3	3	3	10	2	3	12	4	1
9	2	5	5	8	12	4	10	6	7	21	23	11	9	10	19	5	0
4	0	0	0	5	10	5	4	3	2	5	6	12	4	10	10	3	0
1	1	1	0	4	5	6	2	0	3	6	8	14	0	9	12	6	2
3	1	2	5	6	6	4	6	0	5	7	4	4	7	11	12	6	2
2	0	6	2	5	5	3	4	4	9	9	3	2	3	9	23	14	4
2	1	3	0	3	3	6	4	4	3	1	4	6	7	12	12	7	0
3	2	0	2	11	2	3	0	4	3	3	11	8	8	15	10	8	3
2	1	1	2	3	6	2	0	2	3	3	4	12	7	12	8	6	3
3	0	0	1	4	2	9	1	6	5	3	6	7	6	8	9	5	0
0	0	1	2	8	3	4	3	2	10	6	7	2	8	9	6	8	3
3	0	2	2	6	6	9	4	3	6	14	12	7	1	10	14	7	0
4	0	0	2	3	6	3	1	1	2	6	8	8	6	7	10	4	2
5	3	0	1	8	6	6	6	4	4	7	7	6	2	17	15	10	6
3	0	3	5	9	3	5	6	5	3	8	19	8	9	19	19	9	2
1	1	0	5	5	6	8	5	1	9	14	20	7	13	14	13	7	0
0	2	0	4	7	5	3	8	5	2	11	16	5	14	6	16	1	0
2	3	2	0	8	10	3	2	8	4	11	4	9	5	11	5	5	0
1	2	7	0	8	6	6	11	4	4	7	14	12	11	14	21	5	0
1	0	4	6	8	3	7	8	1	7	16	8	3	6	12	17	13	5
2	0	2	0	6	3	3	8	0	4	5	11	4	14	11	13	4	0
4	1	7	1	11	4	7	6	4	3	8	10	6	5	16	18	13	1
6	1	6	4	11	5	5	8	4	4	4	9	13	2	4	19	9	2
3	3	2	10	12	14	14	9	4	5	9	6	10	5	18	17	6	1
0	2	2	2	3	3	5	1	0	3	6	8	1	5	9	15	5	2
3	0	0	3	8	7	1	1	1	2	0	8	0	5	9	5	6	0
8	2	1	5	6	3	7	1	9	6	6	4	6	12	13	22	20	0
3	1	2	3	1	8	3	4	2	1	5	3	7	6	12	23	7	3
2	0	0	4	6	3	6	10	5	5	2	5	6	8	17	15	8	0
1	0	4	0	2	9	3	6	2	1	4	8	3	3	6	12	9	0
1	0	8	7	8	20	8	7	1	7	10	19	7	6	23	29	9	0
1	0	1	4	5	4	5	1	4	5	5	2	5	2	7	8	8	0
2	0	1	3	1	3	4	2	1	3	5	8	10	9	9	10	5	0
2	1	2	4	8	7	6	6	6	4	6	7	3	5	33	43	15	0
4	2	4	1	5	5	5	4	1	5	7	9	8	10	15	20	11	0
6	0	6	7	14	5	10	7	6	6	17	20	5	3	9	10	19	0
5	0	0	2	7	3	6	4	3	4	6	5	8	5	6	15	5	2
4	0	4	2	6	10	4	6	2	6	5	4	4	4	7	14	7	2
2	0	2	2	6	2	4	2	4	6	9	4	5	5	5	8	9	1
5	2	2	7	4	10	4	0	5	4	7	10	11	3	15	17	4	1
1	0	4	2	4	5	5	2	2	0	7	8	10	4	9	7	13	1
2	1	1	1	4	1	2	4	0	1	7	5	5	4	16	18	9	0
1	0	5	2	6	8	6	4	1	4	7	9	12	8	8	22	6	0
5	5	4	0	7	2	8	5	1	7	6	7	10	9	10	13	12	0
3	4	4	4	3	6	8	8	1	4	13	15	6	15	10	13	2	0
1	1	3	3	4	4	1	1	2	5	20	8	7	8	14	15	6	0
4	0	4	6	8	9	2	3	3	3	13	5	5	12	6	14	18	0
2	0	4	2	6	7	3	2	0	4	10	6	10	5	8	9	13	0
1	0	1	3	8	5	1	5	2	8	5	8	1	4	13	12	9	2
1	1	2	3	4	4	4	3	4	3	3	5	5	10	11	7	11	9
3	0	2	2	10	2	7	2	5	6	5	12	8	3	7	12	11	2
7	0	0	4	10	9	6	0	0	6	4	9	4	5	18	20	6	0
1	2	1	2	8	6	8	3	4	5	10	4	10	11	14	12	7	3
0	3	2	2	5	5	2	5	7	4	17	11	7	7	4	9	3	5
3	6	5	2	11	6	3	8	6	6	7	11	8	12	13	28	14	0
2	3	2	5	12	5	5	3	8	7	11	10	8	9	9	11	9	0
4	3	1	8	16	6	5	5	4	6	7	9	4	12	13	17	15	0
2	1	2	5	6	0	6	4	5	5	10	8	8	5	12	13	7	1
4	0	5	2	3	3	1	4	8	3	9	7	5	6	15	22	12	2
7	0	2	1	11	16	7	5	1	5	3	7	7	4	13	3	11	3
6	4	2	4	10	7	6	3	11	6	9	11	11	7	12	17	5	14
1	0	3	5	13	8	2	6	3	5	11	10	6	10	10	11	7	3
6	5	5	3	8	6	1	4	2	5	7	11	7	8	15	16	17	9
2580	1068	348	296	14	9	7	7	19	12	17	14	15	12	27	29	14	1
3	0	10	7	7	4	8	4	3	6	9	12	19	10	17	15	7	0
2	0	4	4	8	6	7	7	5	3	14	15	9	8	6	15	16	2
3	2	10	7	5	5	14	11	0	7	22	14	7	10	20	30	12	0
3	6	4	5	9	7	14	7	7	5	9	20	10	11	11	19	12	0
8	0	1	3	9	10	10	15	0	5	10	29	5	7	13	13	8	1
4	1	9	4	6	11	2	13	3	6	17	12	13	15	19	19	17	0
3	0	3	8	8	5	3	7	4	6	5	18	11	9	12	14	7	0
6	6	9	5	7	6	16	7	1	5	14	19	11	12	17	19	17	0
8	1	9	6	5	12	0	9	5	3	8	12	15	12	9	12	11	3
5	2	5	11	6	12	6	12	4	4	13	16	6	7	15	22	15	0
3	4	13	21	8	3	4	5	4	4	7	8	7	6	17	12	13	7
3	2	3	4	14	2	10	9	5	13	10	11	9	16	15	24	12	2
4	1	7	6	10	10	4	4	2	4	18	15	14	6	19	37	31	14
3	7	2	0	8	3	5	3	5	7	15	12	8	6	19	24	10	0
8	0	9	4	11	15	7	11	11	8	19	16	18	18	19	43	15	11
3	0	13	9	17	15	15	8	1	3	12	20	12	8	21	20	23	1
7	0	6	4	13	11	6	6	5	11	18	15	17	11	21	33	13	3
3	0	7	6	7	7	7	4	1	6	10	18	15	10	19	17	7	0
6	2	8	5	4	17	6	6	4	7	16	25	12	19	21	17	15	0
4	1	3	1	12	6	7	3	2	8	12	8	9	10	19	21	21	6
4	3	16	8	11	11	9	13	6	6	16	35	17	18	14	25	24	1
5	0	2	1	5	7	7	2	3	6	6	11	7	8	10	21	14	8
6	0	8	6	9	7	4	5	6	9	12	18	17	13	24	34	121	11
2	8	7	5	7	19	6	5	11	10	10	12	10	4	18	32	40	12
5	4	4	10	1	6	12	4	6	8	21	17	10	11	13	17	27	2
7	0	4	8	10	6	3	7	3	4	14	11	12	6	10	21	6	3
7	3	4	4	6	8	3	3	0	6	12	18	3	15	13	13	7	1
3	1	7	14	14	8	4	18	5	7	13	27	9	12	12	8	13	7
5	1	2	0	9	1	4	5	0	2	10	6	14	8	11	16	6	0
4	0	5	1	13	6	7	5	5	1	5	9	8	9	9	25	13	6
5	2	2	2	8	9	11	1	6	8	10	8	17	12	19	13	10	3
2	2	16	16	6	4	7	2	0	6	4	8	10	7	11	16	5	7
3	0	3	0	12	16	2	7	2	5	12	5	10	11	17	23	16	0
4	1	7	7	15	7	4	3	6	7	5	5	15	3	12	16	12	5
3	2	5	4	19	7	6	4	1	2	11	12	4	4	15	12	15	12
4	0	6	10	16	13	3	7	1	1	19	20	8	14	15	17	16	0
9	0	1	1	11	13	1	2	7	8	13	10	12	6	15	17	8	3
4	0	7	8	12	15	6	7	5	11	16	20	18	10	10	20	14	5
4	5	6	3	9	9	8	9	1	6	25	21	10	10	17	18	10	6
8	4	9	6	11	9	6	3	6	2	7	29	7	18	15	25	8	1
10	3	8	10	16	7	12	11	1	9	11	18	17	12	24	17	19	3
3	1	9	15	14	15	10	17	0	6	19	26	10	9	23	26	18	2
8	0	10	10	12	11	13	6	3	10	21	29	9	17	15	41	11	0
10	1	14	21	12	9	4	5	1	8	20	22	16	11	9	21	10	0
8	2	11	2	22	13	9	7	6	9	9	10	13	10	8	6	10	0
5	2	16	9	12	14	9	1	5	7	23	7	14	10	20	17	8	1
16	2	37	58	12	20	5	9	1	2	9	22	16	23	27	35	19	16
4	0	8	8	11	11	11	11	8	9	13	14	11	8	9	14	6	5
3	1	5	12	13	13	3	11	5	9	12	19	13	9	11	12	12	4
5	2	13	10	19	12	2	11	2	8	8	17	16	8	13	24	10	6
7	0	3	3	24	8	8	8	5	10	12	19	21	7	5	23	15	6
5	0	13	6	10	5	3	11	5	5	17	12	12	4	8	10	20	1
5	2	29	19	14	5	8	2	2	7	10	13	16	6	18	13	9	6
7	4	8	11	14	19	5	2	8	7	13	20	12	13	10	8	9	6
4	2	11	6	9	1	3	1	4	4	8	25	15	6	10	15	4	15
11	0	4	3	17	8	10	3	7	15	10	9	20	11	14	12	7	6
6	5	61	39	21	5	8	8	6	8	12	14	16	18	21	26	18	13
4	0	3	9	20	13	5	5	6	8	12	15	5	7	17	17	11	1
6	0	15	13	13	8	6	0	15	14	11	19	13	9	9	14	5	0
6	1	16	13	15	3	6	6	2	12	15	10	7	7	13	16	10	3
6	0	6	10	13	6	7	5	6	7	13	16	13	9	16	15	9	4
5	2	7	7	14	10	7	5	1	2	9	13	13	4	14	11	9	0
6	0	7	3	9	5	10	9	8	13	11	16	8	10	4	16	9	6
5	0	4	5	7	1	6	4	1	6	5	13	12	9	11	10	9	0
4	3	10	6	13	13	2	6	4	2	10	17	10	6	11	10	3	16
6	2	9	5	12	13	10	0	6	12	11	20	13	17	28	25	6	10
1	0	5	7	11	11	4	5	7	8	6	23	15	5	6	14	11	7
8	6	11	10	15	14	9	11	12	28	30	27	17	14	15	24	17	2
18	5	19	17	48	33	42	9	52	75	93	104	129	116	135	158	30	8
3	6	20	12	10	5	1	0	3	6	13	16	10	4	8	16	5	19
9	2	19	12	16	13	7	16	9	45	34	30	25	18	30	25	13	6
6	1	9	8	11	9	9	9	9	16	23	10	19	5	11	23	4	1
7	1	16	22	7	17	12	12	9	10	14	16	6	15	13	22	13	4
5	0	18	12	13	7	4	6	8	19	15	17	19	15	16	21	14	5
18	10	24	12	49	38	20	21	98	102	52	57	166	106	6	10	1	9
17	5	17	13	12	24	18	10	9	18	34	30	52	33	8	17	10	9
24	12	96	71	15	10	7	6	4	7	13	5	18	12	8	8	8	9
4	3	6	5	9	9	9	13	11	11	22	21	11	5	21	25	25	6
5	0	14	15	6	12	3	4	5	8	15	23	12	3	13	16	10	4
4	0	1	10	11	12	7	4	2	6	14	13	12	12	16	18	8	2
4	2	9	5	17	13	3	11	5	11	17	17	14	9	32	31	15	8
2	9	11	4	13	11	7	2	0	8	11	28	18	7	7	9	10	0
4	0	10	17	13	14	3	9	17	9	27	21	15	7	21	20	11	1
5	0	12	16	11	6	10	14	5	4	15	17	16	18	12	15	8	0
6	1	22	13	23	13	9	15	9	13	15	17	18	14	36	49	53	3
6	0	6	8	4	12	5	8	5	5	15	14	19	8	11	13	13	0
4	2	6	10	15	6	10	18	2	7	25	25	8	16	13	18	8	3
1	0	3	10	20	9	6	4	9	9	23	27	13	15	12	14	17	12
3	5	12	13	11	19	11	10	11	13	11	18	4	16	11	11	13	0
6	3	17	23	21	18	6	15	10	11	20	37	42	41	18	14	9	0
25	11	34	36	69	63	75	50	195	206	199	145	317	201	7	23	6	8
3	1	11	9	17	14	10	6	13	12	23	27	16	20	24	10	9	11
31	13	96	77	33	10	8	8	45	42	28	31	70	36	10	11	11	1
5	1	7	6	5	17	4	6	9	5	14	13	14	3	5	11	11	5
5	1	6	11	14	14	9	6	7	8	14	21	13	13	11	8	8	6
3	7	3	11	12	5	5	5	0	8	8	18	7	14	17	27	3	2
6	0	34	27	16	12	5	7	5	6	10	21	11	18	13	23	11	0
510	340	509	534	120	71	40	31	218	236	164	111	302	224	72	80	31	14
9	2	15	14	17	24	11	8	3	11	26	26	20	26	20	19	13	4
6	6	7	8	10	9	8	11	14	8	12	12	18	19	20	16	0	2
6	0	18	11	14	14	16	12	24	41	42	41	23	23	17	39	14	1
3	0	21	17	28	25	6	23	11	16	24	36	15	28	9	21	8	2
3	1	0	9	9	6	13	14	9	25	21	17	13	10	15	15	8	4
3	2	6	5	8	8	9	8	12	11	11	15	8	4	11	10	9	4
2	0	9	5	10	11	10	10	2	8	11	19	9	11	10	17	8	6
2	5	4	4	10	19	12	8	16	4	12	15	10	8	11	19	10	1
18	12	23	17	177	117	90	64	468	469	238	185	176	114	48	92	27	20
8	0	9	7	15	11	7	11	27	27	21	25	11	15	17	21	16	4
4	0	11	17	18	19	17	8	10	24	36	28	33	20	25	26	51	14
5	2	42	46	11	9	15	21	12	13	26	26	15	12	15	24	14	2
3	1	2	10	17	7	5	7	10	10	8	20	15	20	12	8	12	4
1	0	12	11	8	17	15	11	8	10	16	19	13	8	10	24	10	6
5	5	12	13	14	5	11	7	8	14	21	24	7	11	17	24	9	3
10	7	5	17	18	9	7	11	6	6	10	21	7	15	15	15	15	0
5	0	12	15	14	11	11	16	6	14	5	22	11	16	14	16	15	5
4	1	4	9	13	12	16	9	1	15	29	19	12	20	17	30	4	1
9	3	15	18	19	20	14	15	13	10	47	24	11	20	12	18	20	2
2	1	11	19	24	15	12	22	9	20	13	36	24	14	19	16	14	0
7	0	11	15	13	23	12	10	13	18	37	26	16	18	17	16	14	1
4	3	10	12	8	4	6	10	0	9	12	12	12	10	14	18	13	0
409	236	502	449	18	10	8	14	10	9	12	18	14	8	23	24	26	0
4	0	10	40	16	14	5	8	6	2	18	19	10	11	13	21	10	3
10	2	10	5	4	12	14	17	1	10	17	14	9	13	18	10	10	0
5	0	6	13	16	9	11	5	6	4	12	21	20	14	18	25	19	0
6	1	5	10	5	12	9	6	6	7	15	12	15	10	13	19	14	3
8	1	11	16	10	4	6	12	5	6	14	15	21	18	14	11	7	3
8	0	12	16	13	7	13	6	4	8	15	18	17	12	15	15	9	2
9	1	19	10	25	13	16	22	4	14	28	40	18	14	23	35	15	5
6	6	14	21	10	17	18	15	6	12	35	40	25	14	23	21	25	4
6	2	7	7	14	10	18	11	6	6	30	23	24	9	17	14	5	7
10	2	18	23	12	19	16	23	4	11	34	33	24	14	21	33	25	5
2	0	11	4	18	10	5	17	3	6	22	23	15	12	8	18	10	5
9	1	8	7	16	5	6	5	7	5	13	19	10	18	28	14	10	4
4	0	11	15	25	11	15	20	4	16	19	24	14	18	12	29	10	0
11	5	13	13	31	22	20	29	16	22	46	38	38	39	31	29	23	1
8	6	18	22	31	28	25	16	18	26	65	76	90	67	30	33	19	0
7	0	5	6	10	8	12	20	6	13	24	23	12	17	15	16	18	0
55	38	448	394	13	11	13	12	8	12	19	26	19	19	12	25	19	2
8	3	10	7	17	2	7	16	7	13	26	27	20	9	11	31	19	4
5	1	11	7	11	18	10	7	13	9	22	11	11	12	18	38	29	3
8	1	6	4	10	8	10	10	9	6	20	19	13	13	15	20	12	2
9	3	4	7	13	14	6	7	7	12	14	19	11	15	16	32	20	10
6	4	0	3	10	7	5	6	6	5	8	10	5	7	9	20	13	1
9	6	6	4	7	7	13	7	6	9	12	14	13	11	15	14	12	6
25	4	64	80	50	25	30	31	56	85	118	126	216	148	9	21	16	4
1	0	6	6	18	10	9	11	11	8	16	23	13	12	14	32	11	6
7	4	1	6	16	7	8	15	8	9	16	10	15	10	15	16	8	0
4	0	12	15	13	7	17	20	2	7	30	29	11	17	7	18	14	1
2	4	6	9	15	12	3	6	2	7	14	20	8	13	13	28	9	4
4	2	1	3	6	6	5	11	9	4	8	14	14	15	10	22	10	1
8	1	8	0	8	9	18	8	12	7	9	11	14	8	21	26	20	5
4	3	9	7	12	10	13	12	6	9	19	28	10	13	20	21	20	6
5	2	13	14	13	12	16	14	3	13	17	17	13	2	17	27	11	2
3	0	4	5	5	8	5	6	3	0	6	8	12	14	7	20	4	2
5	0	6	11	9	13	9	6	5	11	13	16	19	16	28	44	27	15
108	40	518	467	15	14	9	7	5	9	27	23	15	12	33	29	27	23
8	0	5	9	14	10	10	4	1	3	11	15	5	4	12	18	7	0
7	0	5	9	19	7	10	8	2	4	11	16	15	14	28	48	33	5
7	2	7	8	13	17	13	11	4	4	13	26	11	17	15	21	20	5
3	0	12	22	9	15	8	11	2	6	18	33	9	13	13	24	13	5
9	2	76	106	19	12	12	14	6	5	15	21	14	16	15	15	14	0
5	3	10	13	16	7	11	15	2	13	17	23	11	25	19	23	28	0
7	1	3	13	12	16	19	10	3	9	37	34	18	10	19	21	20	0
9	3	12	8	27	15	13	10	13	9	32	31	27	18	19	19	20	23
5	2	13	8	9	14	9	15	4	8	16	15	7	12	15	22	22	1
4	0	13	13	10	4	15	16	3	6	30	12	26	15	17	29	34	2
9	0	7	4	11	10	13	10	7	12	17	21	13	14	18	25	15	2
8	2	13	16	16	20	9	14	4	5	33	23	7	14	19	27	16	2
5	1	14	10	13	6	15	9	4	6	21	31	17	12	25	25	24	2
11	3	11	17	11	7	9	13	2	5	30	29	8	23	20	26	36	2
7	2	15	11	22	12	7	4	3	12	13	25	21	10	8	21	10	3
9	2	6	4	17	9	5	4	4	13	16	22	16	9	3	7	9	2
5	0	11	13	9	6	9	7	3	15	22	26	8	5	12	12	9	0
4	1	5	5	15	8	13	12	1	11	17	21	27	13	11	26	9	5
5	1	7	9	21	10	13	12	9	8	25	18	12	24	14	18	8	0
5	2	2	8	11	10	8	12	0	15	25	14	13	14	23	35	16	6
5	3	10	17	9	14	21	12	8	10	17	22	17	18	21	36	10	0
8	2	2	11	17	9	10	9	4	14	9	14	16	10	18	15	7	0
17	5	20	15	52	34	26	23	38	65	98	116	108	91	19	26	7	2
6	4	15	19	6	17	18	15	5	11	21	16	23	10	23	15	10	7
11	1	8	4	20	9	12	5	3	10	28	29	8	16	27	25	14	1
6	1	7	11	14	6	11	3	5	7	18	20	13	14	14	20	9	3
9	10	17	15	26	33	16	22	21	24	27	53	46	44	10	16	5	1
7	3	4	3	22	10	5	11	9	10	14	9	13	25	8	17	7	4
3	0	6	10	10	23	7	9	4	11	12	18	23	11	8	17	13	4
7	3	8	9	17	15	12	21	2	14	26	10	17	8	14	20	1	4
9	10	18	18	21	24	24	21	22	30	51	60	58	38	11	9	2	3
9	3	11	5	16	21	12	6	4	11	16	16	15	18	5	27	12	3
11	6	17	21	19	22	17	25	11	16	32	36	30	21	26	13	13	2
6	11	22	25	12	26	14	10	10	12	9	24	24	9	13	13	8	2
8	4	11	8	19	24	16	6	6	9	27	16	28	10	10	12	5	5
4	5	7	8	9	8	2	11	4	6	17	18	7	10	4	4	5	0
10	0	10	5	32	11	18	12	4	6	22	21	12	10	7	15	8	6
6	2	15	8	10	12	18	7	10	7	17	12	17	12	18	17	5	0
8	0	8	9	21	17	5	13	4	17	12	30	12	11	13	21	5	6
20	12	21	24	46	34	13	10	60	72	78	107	118	69	7	15	16	0
10	4	7	9	20	16	7	7	5	21	23	25	29	26	6	7	1	2
9	1	13	17	20	17	11	13	23	16	41	39	29	23	10	15	6	1
8	0	10	11	14	9	8	2	13	6	13	14	16	12	11	17	12	0
14	3	5	19	27	19	9	12	18	43	41	38	112	55	18	17	10	0
6	3	2	4	14	6	4	10	1	10	7	13	16	5	14	15	2	5
7	4	8	17	20	14	12	18	4	13	19	24	15	20	8	12	6	0
11	3	83	137	22	19	18	9	5	4	22	19	20	24	9	19	9	5
18	13	8	18	61	48	28	12	92	116	102	121	178	125	14	24	7	14
1	2	17	15	19	15	5	8	5	12	12	15	12	14	22	12	10	4
5	2	4	6	13	15	9	6	4	8	20	11	16	5	9	10	13	0
3	8	2	5	14	10	2	15	4	6	11	17	7	7	8	17	5	0
7	0	3	7	12	9	6	7	7	5	21	16	13	11	15	30	22	3
3	4	6	8	4	11	6	12	5	12	15	19	9	14	10	10	6	1
8	2	1	2	10	6	6	5	5	5	13	17	9	4	10	13	14	1
5	3	3	4	8	11	5	8	2	4	14	17	6	9	7	9	10	1
2	0	9	7	10	12	4	3	3	8	16	14	10	8	8	11	14	0
8	4	31	12	12	9	11	2	9	8	13	18	7	10	8	19	2	7
8	0	16	17	8	9	9	11	1	6	15	28	15	17	23	22	19	1
5	1	4	11	17	10	10	5	15	6	16	7	18	10	13	12	15	7
6	5	35	50	7	15	8	2	4	7	12	8	9	5	15	25	21	10
15	7	10	13	67	55	20	32	105	125	91	65	96	76	60	78	10	11
7	2	12	8	13	5	6	7	6	7	9	24	9	8	11	13	17	4
4	0	12	14	12	8	10	13	5	7	25	16	19	13	13	15	14	0
3	3	8	8	5	6	6	11	2	3	12	11	6	5	13	15	8	4
4	0	3	8	11	8	11	11	8	7	24	13	17	15	22	18	8	1
6	0	6	6	7	8	12	15	4	7	14	13	14	9	9	20	9	3
8	0	10	12	17	19	9	13	6	7	23	27	20	11	28	34	22	3
5	4	9	13	22	14	14	14	4	11	12	25	11	12	15	35	13	4
10	1	7	14	21	13	14	15	2	3	25	24	19	14	20	20	16	8
14	1	12	14	20	25	32	39	20	59	99	81	39	40	19	25	28	4
2	0	15	7	13	3	12	19	3	10	38	34	14	10	12	25	8	2
2	0	5	7	11	5	5	7	3	7	10	16	3	4	13	13	4	1
4	1	9	10	23	12	16	11	1	13	24	27	13	19	10	19	9	0
6	0	10	18	11	7	19	16	9	8	31	41	13	12	24	19	13	0
6	1	11	12	7	11	9	12	6	5	19	15	6	15	17	13	14	5
5	4	6	11	12	20	16	10	10	4	23	16	6	11	28	32	20	3
3	0	4	6	11	13	10	10	3	7	17	18	16	12	17	27	11	5
6	0	8	10	15	7	13	5	8	4	13	21	7	6	7	13	13	1
3	1	2	6	15	8	8	4	6	3	18	12	2	14	8	11	12	3
2	2	9	5	9	8	6	12	2	9	16	14	13	17	15	11	14	4
6	3	12	18	5	13	16	7	8	5	17	15	17	11	22	22	15	3
3	0	6	6	16	9	2	7	2	6	12	11	10	4	12	24	5	4
4	0	24	24	15	7	7	13	5	8	18	29	12	11	53	68	74	13
4	1	5	7	20	15	8	4	5	9	12	17	9	6	7	15	13	3
4	0	8	12	15	11	6	10	3	7	18	19	15	14	27	31	27	1
9	2	5	6	14	10	10	10	2	8	19	12	14	17	41	71	59	18
1	2	17	11	19	13	10	9	5	7	19	24	19	11	17	29	21	3
7	2	7	13	17	9	18	19	1	15	14	16	16	14	17	27	15	0
8	2	29	27	19	17	16	26	27	61	57	56	32	33	26	36	23	4
4	2	14	16	13	16	12	12	12	20	26	24	12	11	17	22	10	0
5	0	20	26	29	3	18	15	15	18	21	20	20	12	11	19	6	5
4	7	6	5	14	10	3	8	2	12	14	10	7	8	5	9	9	0
4	3	14	13	17	11	3	13	2	6	14	20	8	11	22	23	9	5
3	0	9	13	16	12	14	13	25	40	29	28	14	10	12	23	10	4
10	2	22	35	16	14	28	19	11	27	34	33	24	24	23	17	20	2
10	2	45	65	14	13	6	11	4	9	18	45	13	18	20	20	7	5
9	2	18	21	19	23	31	38	15	30	52	63	56	48	29	21	24	0
5	4	5	13	18	7	10	4	8	11	29	26	17	18	14	20	7	2
5	4	10	5	14	10	11	8	3	6	25	30	16	14	14	12	6	3
19	0	15	11	27	20	14	22	21	14	39	48	29	44	14	26	10	2
13	0	10	12	5	9	10	12	5	8	16	13	18	8	17	21	8	0
8	5	9	7	18	8	20	16	8	15	17	24	17	13	11	23	29	3
5	2	15	8	18	12	7	9	15	14	21	16	13	23	13	15	23	0
6	5	7	10	14	13	15	13	1	16	22	24	6	19	17	23	17	1
17	6	16	22	38	33	26	30	15	30	49	69	64	59	26	42	36	6
5	1	8	8	29	18	5	8	3	7	16	18	11	18	8	27	14	0
3	1	4	8	14	13	11	11	5	9	21	23	18	22	15	17	10	0
8	4	11	16	24	8	7	15	4	3	24	23	18	7	23	30	7	0
2	2	13	17	20	12	2	6	8	12	23	11	14	11	18	26	15	6
8	1	9	10	19	19	16	8	4	16	11	34	17	23	10	18	11	1
10	0	11	7	14	9	8	11	4	17	16	27	21	15	10	25	19	1
4	3	17	6	20	11	18	11	9	19	34	29	44	32	9	24	19	1
10	3	2	11	31	32	11	8	22	21	36	49	47	41	14	14	7	2
14	6	8	5	26	31	12	12	7	36	21	32	19	26	9	25	5	5
11	2	9	17	20	15	8	13	6	12	19	19	25	21	23	19	6	0
6	4	5	10	20	11	12	12	2	12	9	17	25	26	11	15	18	4
6	2	20	16	23	19	14	15	25	22	29	39	48	34	13	14	11	5
3	4	5	11	19	13	6	8	8	9	14	21	20	11	21	22	5	2
8	1	9	25	19	11	8	18	10	13	24	31	20	15	15	20	11	3
5	3	8	6	11	9	4	8	12	7	14	23	24	12	11	7	12	0
4	1	5	5	13	7	11	15	5	6	15	12	12	13	19	12	4	2
7	5	6	14	18	11	14	6	5	7	16	12	12	11	26	33	13	3
10	6	9	9	15	18	15	17	5	9	19	21	14	14	23	22	15	0
6	2	15	12	12	15	8	13	0	4	15	25	9	6	20	19	13	3
6	2	10	15	13	8	6	9	5	10	18	22	12	14	16	31	10	7
3	4	8	6	9	15	6	6	8	9	18	27	17	13	12	22	14	0
6	9	4	4	14	12	8	9	6	6	15	9	17	17	20	12	6	0
8	0	25	26	11	5	5	6	7	4	23	19	10	8	12	28	15	9
2	0	3	2	8	0	6	2	2	6	6	5	4	4	5	5	2	0
9	3	12	8	14	12	12	20	5	9	20	22	13	14	17	16	21	9
3	1	10	6	13	13	8	4	4	14	15	9	8	9	6	17	13	5
11	5	5	6	8	5	2	15	1	6	24	17	9	9	17	17	12	3
2	0	16	11	10	5	11	15	5	13	20	16	9	10	15	15	13	0
8	1	25	35	17	16	9	11	4	16	23	15	11	11	17	20	19	15
4	3	12	13	10	7	17	17	5	3	22	39	11	15	22	22	35	7
6	0	16	18	20	9	10	17	9	11	28	27	20	15	22	32	45	8
6	1	28	41	5	8	6	5	12	8	12	13	10	17	11	10	11	4
2	8	5	6	16	11	17	10	12	8	17	20	19	16	25	25	14	0
9	0	14	10	12	18	17	21	2	15	28	28	15	3	21	24	26	3
7	3	18	15	15	8	12	10	13	13	17	15	8	13	14	28	17	8
5	0	16	5	16	9	11	11	4	13	16	21	8	11	31	46	14	1
3	5	10	15	16	3	16	15	5	15	29	23	17	17	23	17	16	0
4	2	9	7	16	7	7	6	1	7	12	12	11	14	9	9	10	4
7	1	14	16	20	14	18	20	9	10	20	17	17	13	32	51	62	12
6	2	33	32	27	12	21	14	8	20	58	35	37	32	25	36	13	3
6	1	14	10	12	9	7	8	6	9	23	21	17	6	9	17	11	2
7	3	11	16	8	14	12	21	11	11	38	32	11	22	18	22	27	0
7	3	9	17	11	6	12	28	9	10	24	30	15	14	17	19	15	3
5	0	72	91	19	12	18	19	13	8	26	37	23	14	14	25	29	0
7	1	116	107	10	16	13	20	4	14	23	24	15	13	19	15	5	2
12	4	12	16	14	9	10	20	3	9	25	24	11	17	17	36	29	4
11	0	13	16	17	13	15	11	3	8	13	22	18	17	15	19	25	0
11	0	19	15	14	7	14	9	9	6	27	13	14	26	17	25	15	4
3	5	7	2	11	7	17	21	4	8	20	29	11	21	20	16	9	2
10	5	13	15	18	11	12	22	12	10	16	32	16	6	14	19	18	1
5	0	16	18	11	11	14	18	4	10	14	38	25	16	23	27	16	2
6	2	15	16	18	14	16	27	2	12	42	40	22	17	23	24	34	1
8	1	12	13	11	12	1	7	10	10	23	22	18	9	14	16	24	0
6	4	15	13	17	12	11	15	1	8	14	40	19	10	29	37	62	8
6	5	57	74	11	11	12	22	8	10	34	27	16	18	25	33	36	3
10	2	15	15	22	13	16	30	3	14	28	30	22	11	16	24	25	2
8	1	16	22	20	10	14	18	11	13	36	23	14	12	22	15	18	1
5	5	15	17	34	16	11	17	12	15	32	45	35	32	20	35	22	1
1	0	12	5	14	6	5	13	9	13	21	25	21	14	32	25	35	2
11	4	24	13	21	8	15	16	6	2	20	22	17	17	18	15	24	2
6	0	10	21	10	10	7	20	6	5	15	19	12	9	13	23	18	0
3	2	23	32	17	15	16	15	4	8	43	20	24	17	15	17	18	2
3	2	7	12	13	11	15	9	3	13	17	19	21	17	18	23	11	0
9	2	8	13	16	5	18	12	6	12	22	23	12	12	14	24	21	3
13	1	14	22	17	20	23	25	9	15	33	35	20	15	23	30	22	4
7	3	4	11	11	11	14	16	1	15	22	36	19	22	20	24	23	5
3	0	15	12	15	12	11	14	4	11	32	24	16	15	7	19	9	0
8	1	11	14	9	9	19	13	3	7	13	30	15	11	15	26	18	8
3	3	17	18	12	17	15	18	8	12	26	25	19	17	15	22	42	3
3	0	12	15	9	8	13	23	2	11	21	33	21	13	25	27	24	9
10	3	24	26	18	15	16	6	3	8	22	22	17	10	21	34	51	11
5	3	6	7	12	5	11	9	9	6	16	18	22	9	14	12	13	1
6	2	30	30	18	14	10	15	8	12	15	16	16	8	20	17	10	3
3	3	33	51	9	11	7	11	20	59	47	46	16	15	15	35	28	17
5	0	16	11	15	11	6	10	23	53	45	43	11	14	13	20	8	6
31	12	49	48	47	52	52	38	96	126	148	132	238	160	25	38	13	9
30	21	36	46	49	39	63	47	70	119	228	207	413	266	19	27	9	8
7	3	4	13	19	16	18	6	5	20	40	36	39	32	19	29	15	7
2	1	11	14	6	4	6	8	1	1	23	16	4	10	8	21	25	0
8	1	6	13	7	14	9	12	4	7	30	25	13	10	36	68	37	9
9	0	19	23	11	16	17	19	5	5	32	13	18	10	20	41	32	1
4	0	8	10	11	10	15	13	7	6	14	25	6	16	20	28	21	6
4	0	7	11	13	13	13	10	2	3	18	16	19	16	17	30	35	8
5	3	21	16	18	14	8	6	3	8	13	28	14	5	19	27	30	0
5	0	20	12	16	11	8	9	7	9	26	25	11	16	27	33	26	0
7	3	7	9	14	8	10	6	11	7	19	33	18	12	40	44	35	7
1	1	15	23	8	15	10	7	10	9	12	16	18	15	31	52	15	16
3	0	11	16	15	11	2	12	1	11	9	23	12	10	11	13	9	3
70	46	147	131	14	12	10	9	11	8	11	18	18	15	40	54	72	60
4	4	6	8	17	7	5	9	2	6	22	9	7	13	35	35	59	31
3	2	9	7	9	8	9	8	3	5	14	17	6	15	19	19	15	0
7	1	2	7	11	7	5	11	4	8	13	20	14	13	20	23	19	6
6	1	6	5	6	12	22	8	4	6	21	23	12	15	17	27	17	9
3	0	7	8	13	7	7	4	3	3	13	12	5	8	13	10	6	4
4	0	6	9	14	5	12	7	5	4	11	20	23	21	85	89	43	12
8	1	25	17	24	12	29	24	17	26	44	45	52	30	25	29	41	4
4	7	15	10	13	6	14	13	7	11	14	14	15	9	14	25	28	3
3	1	20	18	14	13	7	19	7	14	19	15	20	11	20	28	20	9
1627	1385	398	320	29	25	26	25	30	41	48	46	94	69	20	16	35	15
9	0	16	10	15	14	11	9	8	12	15	22	11	13	24	33	16	12
10	0	14	12	13	8	12	17	8	11	23	27	14	20	22	22	20	2
5	2	30	36	13	6	6	9	11	8	25	33	16	12	18	21	21	0
6	0	4	4	11	15	6	3	10	11	16	16	11	12	34	47	35	9
8	0	13	14	14	7	9	9	8	9	15	14	10	12	12	12	7	2
6	1	7	9	9	10	2	4	14	16	24	26	8	10	13	23	12	2
2	7	106	147	19	11	11	14	2	20	25	26	21	11	9	19	10	4
5	1	6	6	13	11	10	12	13	23	12	23	17	9	18	19	11	0
9	1	10	16	17	12	11	14	15	11	16	32	22	10	11	22	32	8
2	1	7	15	7	7	10	5	2	12	14	21	19	11	15	34	38	7
7	0	16	13	15	12	11	9	3	9	25	21	13	11	17	31	24	5
5	0	10	12	25	10	9	11	0	13	26	12	12	10	16	13	22	8
5	2	5	7	31	19	16	8	18	15	43	39	26	20	41	94	59	13
198	41	213	220	14	19	12	11	10	13	16	21	28	14	6	27	11	13
4	0	6	3	7	7	7	3	12	4	8	13	18	9	6	10	9	0
5	2	20	18	7	11	13	21	8	18	27	26	21	11	17	13	9	2
3	1	9	7	21	15	11	20	12	11	24	20	20	17	13	15	20	12
12	2	26	26	27	8	19	10	11	16	27	36	50	35	17	27	28	10
21	7	8	19	39	17	27	22	48	71	122	118	148	93	18	20	23	8
7	2	4	10	15	7	9	8	1	12	16	21	14	10	12	17	11	3
5	1	6	7	17	7	6	2	5	15	5	9	14	7	11	12	6	8
2	0	8	7	15	10	10	7	8	5	20	12	9	17	10	16	10	1
6	1	6	4	17	10	8	10	8	1	20	22	14	17	11	13	15	5
2	2	12	14	13	17	28	8	15	6	28	21	28	17	7	14	8	1
7	0	8	18	15	11	6	12	10	6	13	10	7	16	11	21	20	12
3	1	1	4	11	6	12	3	6	5	13	28	21	11	16	17	16	6
5	1	6	6	12	3	6	14	1	9	18	11	13	10	8	13	5	1
4	0	10	12	13	6	11	15	14	12	20	25	14	18	15	26	14	1
8	2	17	15	22	14	12	9	7	17	14	17	28	12	42	74	47	50
8	0	12	13	12	9	11	8	1	8	19	22	27	14	22	32	64	10
4	4	10	7	12	9	7	10	1	2	8	28	11	8	139	67	226	14
5	0	8	10	14	11	16	18	9	12	25	30	18	13	16	24	19	9
7	4	7	12	18	15	6	5	4	4	18	26	11	12	12	11	12	5
4	2	6	8	10	10	8	17	3	9	21	8	15	12	15	34	8	2
6	2	14	7	15	9	12	16	3	4	16	24	14	14	14	12	6	0
3	1	4	4	19	4	3	11	1	3	12	12	9	7	24	26	7	2
4	2	9	7	16	8	17	2	3	6	15	17	13	8	11	17	8	3
8	5	34	17	7	11	11	6	1	8	14	23	12	10	20	25	7	1
4	5	11	8	12	6	8	11	1	9	12	23	9	18	17	13	15	0
5	0	6	8	10	5	5	5	5	4	17	16	8	16	12	16	5	7
5	1	3	8	11	11	17	21	5	7	10	29	15	12	26	21	21	11
2	1	9	8	11	13	6	6	7	10	14	15	18	10	14	22	10	8
10	2	32	21	24	22	30	23	21	33	38	33	89	39	18	34	29	11
6	1	9	3	11	4	10	14	4	8	29	13	15	9	11	5	10	3
8	4	11	14	13	7	13	11	7	11	22	17	5	15	16	41	19	2
12	0	16	20	11	5	7	17	6	14	30	32	10	10	22	25	10	0
3	1	8	12	12	4	16	4	5	10	14	15	13	14	7	15	12	10
4	7	11	15	17	9	6	10	10	19	19	19	28	15	27	23	23	8
4	3	5	9	22	6	7	8	19	12	26	21	9	15	11	21	5	1
5	1	7	6	16	9	5	3	11	4	17	20	11	9	10	12	12	2
3	0	11	8	9	9	12	9	10	7	27	24	15	13	17	25	12	6
6	0	11	9	16	10	6	6	10	6	14	14	15	16	60	64	23	9
3	0	7	5	17	15	7	6	4	6	9	14	16	12	16	28	16	8
3	1	10	12	10	5	13	16	3	7	24	21	7	8	18	35	24	8
11	2	10	12	21	18	10	15	3	8	20	12	15	8	17	27	17	6
3	4	10	11	8	4	12	12	4	7	17	22	20	16	14	21	20	8
2	3	12	12	15	7	15	11	10	4	15	24	13	11	27	31	16	9
5	2	27	23	21	10	15	7	10	7	18	30	16	18	23	16	12	8
3	1	34	34	22	12	11	10	9	12	26	24	28	11	19	21	10	2
4	1	8	8	8	17	4	6	4	2	16	19	14	11	15	17	15	9
3	1	51	41	14	11	4	5	3	7	17	9	13	10	18	17	11	12
3	4	6	5	9	17	9	8	2	11	6	23	20	11	16	48	13	13
8	1	11	4	13	13	10	15	6	18	12	22	8	12	11	17	10	7
8	0	8	13	19	6	10	9	3	10	19	14	14	12	16	11	14	1
10	2	11	10	16	6	11	15	13	11	16	18	14	7	20	28	22	5
4	2	12	17	22	8	9	15	10	9	23	33	17	10	27	24	19	2
8	0	16	25	13	13	15	23	8	14	15	27	16	8	23	36	35	10
4	0	14	10	16	10	10	17	4	7	37	19	20	13	23	37	23	5
2	0	12	20	15	12	9	17	6	15	20	36	18	11	26	32	29	1
11	1	18	14	12	12	10	18	6	14	22	25	15	8	11	14	14	0
8	5	15	11	20	16	18	7	10	13	17	34	29	20	14	20	16	6
9	0	10	3	7	11	6	9	2	9	15	22	12	11	12	19	14	9
7	2	9	14	8	13	7	8	14	8	20	14	14	10	15	23	8	7
7	7	14	4	18	14	14	11	9	22	21	28	12	15	52	84	28	14
2	2	19	19	9	10	11	8	3	6	9	20	18	14	9	25	17	0
6	5	15	17	14	13	10	11	3	18	28	23	19	15	14	21	14	1
5	0	6	11	8	8	8	13	5	4	22	14	15	7	15	16	5	2
12	0	8	17	12	13	18	9	5	11	20	14	18	14	42	44	71	13
3	3	12	9	17	11	7	15	4	6	15	17	16	8	35	46	27	4
19	10	28	29	84	83	58	48	242	254	202	166	272	180	111	175	50	55
8	4	2	7	13	13	15	13	3	3	12	29	15	10	26	32	19	4
9	3	16	8	22	9	15	19	4	12	22	26	13	10	22	30	11	3
10	3	18	10	18	12	8	11	13	14	23	21	23	12	9	17	14	2
219	113	598	551	15	17	19	24	11	14	20	40	16	14	35	42	31	5
7	1	17	17	27	9	25	17	7	15	35	28	14	15	15	28	21	3
7	3	11	10	13	13	18	11	3	23	20	24	11	19	23	19	20	7
5	2	6	9	11	4	8	8	0	4	19	17	13	5	10	16	11	2
8	0	11	6	17	11	13	12	12	8	17	24	16	9	19	28	8	2
1	1	7	7	9	6	11	9	3	8	17	29	8	12	18	21	6	0
7	0	6	13	8	10	13	7	6	11	25	16	22	12	23	27	14	9
5	4	9	11	7	15	5	15	1	5	11	17	14	7	10	11	10	3
9	5	13	33	19	23	9	17	5	11	34	26	13	34	10	18	9	2
5	0	4	7	8	10	14	4	5	11	25	29	11	5	6	19	9	5
7	2	10	10	14	12	9	9	14	12	14	27	27	8	23	20	12	0
2	0	6	14	9	18	19	17	17	11	33	24	18	14	15	21	11	2
5	2	17	17	14	11	16	15	11	17	27	35	12	15	19	23	10	2
4	3	6	6	9	14	14	16	4	15	17	14	22	7	8	22	4	0
9	8	20	7	22	10	10	19	13	9	20	37	12	5	18	21	8	2
3	0	20	20	16	11	17	15	3	14	24	23	17	9	14	26	25	4
6	2	12	18	9	13	13	14	8	10	20	24	5	10	18	20	17	0
6	2	11	15	12	9	9	7	12	11	15	25	14	14	13	25	7	3
4	2	7	5	14	20	10	5	6	14	23	22	13	16	10	17	17	4
7	2	22	13	12	7	16	28	10	8	25	17	25	20	23	15	14	4
5	3	9	25	12	11	15	13	5	6	22	34	9	17	21	25	20	3
8	0	12	11	12	13	12	8	10	14	15	20	19	11	19	12	17	3
8	1	9	13	15	10	26	14	2	11	27	25	23	21	29	26	15	0
2	0	8	5	14	8	4	14	4	9	20	35	6	26	17	28	8	8
5	1	5	7	8	3	4	6	16	4	18	26	12	11	8	14	6	0
4	3	9	14	15	14	12	6	6	6	20	10	17	12	21	12	12	4
140	61	586	610	128	95	54	80	705	792	337	221	348	246	159	189	48	45
4	0	10	10	11	7	9	14	12	9	16	20	21	14	25	17	19	9
9	2	13	11	17	7	8	17	3	4	24	10	23	14	12	29	11	1
7	2	7	14	10	11	7	10	10	16	37	24	20	8	16	20	12	1
4	0	11	11	15	10	12	13	8	11	20	32	19	14	32	25	17	5
4	1	13	17	18	13	16	24	7	9	24	24	17	6	12	35	13	1
6	4	22	15	13	18	11	10	5	14	29	28	9	21	13	31	13	2
7	0	3	9	10	15	13	11	6	11	24	19	15	10	15	22	16	3
5	0	8	13	16	14	12	15	3	11	20	28	10	8	14	11	6	3
8	0	17	14	12	8	21	25	1	16	24	25	16	10	29	27	12	0
6	0	11	8	14	14	14	13	12	25	28	33	9	10	10	19	5	0
6	1	11	17	13	16	18	8	5	14	22	26	20	20	18	18	11	0
4	2	15	9	13	11	7	26	9	10	17	22	24	18	19	27	12	3
5	0	20	21	7	12	14	22	13	6	39	23	20	20	11	12	13	0
5	3	4	8	14	11	5	10	5	4	20	20	14	12	17	12	20	4
3	1	9	6	12	18	12	14	1	7	19	23	13	20	31	40	30	7
7	0	7	7	11	11	15	11	9	10	14	22	14	11	15	18	23	0
10	0	12	10	26	11	19	9	9	18	22	22	11	19	28	27	15	4
2	0	1	7	13	6	11	9	13	4	9	15	16	11	26	24	16	1
3	3	13	10	23	12	24	16	13	20	30	38	26	20	11	17	12	6
7	3	6	16	19	6	14	5	10	15	19	19	12	7	16	14	5	0
5	0	13	10	17	13	8	8	11	19	28	41	18	9	13	25	12	1
696	494	473	392	132	120	76	36	312	374	224	166	221	138	118	172	25	29
6	1	8	15	19	20	20	16	15	14	16	26	14	10	24	16	6	0
2	2	5	13	14	13	7	12	30	34	20	24	21	16	19	30	16	8
4	4	8	3	7	14	12	8	7	19	13	27	15	6	14	23	2	1
1	5	9	7	13	8	9	7	11	19	21	17	6	17	7	12	6	6
10	2	10	20	21	8	9	22	6	11	30	30	17	9	12	8	16	3
6	4	6	18	7	19	28	18	14	13	28	24	10	23	18	17	15	3
3	1	19	14	15	8	8	8	15	9	34	16	16	15	19	27	17	3
6	2	27	20	20	9	11	10	1	8	31	21	17	20	21	27	33	6
3	2	11	17	11	5	12	12	7	11	20	20	18	12	16	24	15	0
4	5	38	43	12	12	7	5	14	18	17	16	12	6	20	28	25	16
3	6	17	8	7	11	12	8	5	6	17	23	12	18	14	19	12	6
2	1	12	9	11	9	10	15	1	11	26	26	15	8	15	25	21	2
6	3	12	13	10	14	7	11	7	8	24	29	9	12	19	21	8	3
2	0	6	6	9	11	10	5	8	8	17	19	16	7	14	17	8	2
6	3	10	11	19	7	8	20	3	10	29	31	14	12	23	23	1	0
3	3	12	14	7	11	10	11	6	21	26	31	21	16	12	17	22	0
7	2	10	21	18	16	16	18	11	16	26	31	19	12	11	21	11	9
5	1	9	8	7	9	13	12	3	8	25	11	6	15	14	12	15	1
6	1	2	13	14	10	4	12	7	0	14	22	31	17	10	15	7	3
8	0	15	19	20	11	2	9	7	8	19	24	13	16	12	17	19	2
6	2	14	5	19	10	9	3	7	11	19	8	17	13	13	28	5	4
9	6	5	9	4	15	15	14	4	6	19	12	11	13	16	29	3	8
5	0	6	6	14	4	6	13	0	7	9	14	8	12	11	14	5	5
7	4	11	6	15	2	4	6	5	6	20	14	8	7	11	25	2	4
1	4	5	2	9	11	5	4	7	4	16	14	18	8	17	4	3	2
3	0	63	47	18	9	7	3	5	1	17	18	20	4	15	14	9	6
5	1	8	10	16	5	13	13	5	7	9	22	15	24	6	19	6	7
7	2	4	4	11	7	8	5	8	4	11	14	15	10	13	15	9	2
6	1	8	8	14	8	12	5	5	3	12	22	10	12	15	7	8	1
2	0	3	15	17	7	20	6	6	9	17	19	16	14	13	20	16	6
9	1	6	6	14	8	8	17	5	6	18	16	10	11	20	20	13	3
5	7	3	7	11	3	9	12	6	13	15	14	8	19	6	16	6	0
6	0	7	4	15	14	5	8	4	5	18	17	10	8	12	11	9	2
1	2	11	12	16	20	9	12	3	9	25	22	8	13	13	13	12	1
5	3	8	14	23	12	11	17	5	5	10	20	12	15	11	9	14	7
7	1	4	15	6	13	12	7	1	4	8	11	17	12	20	28	9	12
5	3	13	10	13	7	14	12	6	15	10	17	15	5	13	8	17	0
5	3	7	12	11	10	10	5	9	16	17	18	10	10	21	24	13	2
5	0	9	9	9	15	13	2	2	8	13	12	18	13	12	20	9	7
4	3	5	4	13	14	8	3	6	12	14	18	17	8	15	15	10	0
2	1	7	8	17	11	5	10	10	6	8	13	13	5	14	19	8	1
3	3	6	4	10	6	6	2	6	9	11	16	13	9	10	20	9	4
5	2	5	7	7	11	2	8	8	11	13	22	15	11	16	11	13	3
9	0	11	12	16	6	12	10	2	3	12	18	14	16	10	11	10	3
6	0	10	6	14	7	6	14	5	6	19	12	14	10	11	33	13	2
10	3	7	5	11	16	11	6	6	11	18	15	12	14	9	21	10	4
20	16	13	10	60	47	33	26	107	118	103	77	261	185	21	19	5	8
98	36	174	116	17	14	6	8	2	10	18	21	17	10	30	41	41	10
4	5	5	15	20	7	16	12	6	7	14	25	17	13	16	26	12	4
4	2	6	5	8	10	10	7	3	7	11	20	9	9	11	16	14	2
7	2	27	43	14	21	7	3	15	9	10	11	21	9	58	64	143	50
6	0	9	3	12	18	5	12	2	8	21	17	8	8	9	18	7	2
10	1	102	96	12	9	3	8	9	7	9	11	11	11	8	13	7	7
6	1	6	4	14	4	4	13	6	9	17	15	12	5	13	8	10	4
3	0	74	61	2	12	6	15	1	9	13	20	10	8	10	24	7	3
3	2	8	12	12	7	12	4	11	17	13	29	20	16	22	21	6	6
6	0	5	4	9	2	10	5	2	3	7	17	15	9	20	11	17	2
0	1	9	17	16	14	12	7	3	14	24	18	20	21	7	19	17	0
4	2	4	8	10	12	5	5	15	26	18	24	6	6	10	15	14	0
9	1	11	13	14	8	9	15	20	37	28	38	17	15	21	25	11	0
0	0	6	5	3	1	5	3	4	0	7	12	3	5	7	7	6	1
8	5	12	8	13	13	5	5	15	5	13	27	14	13	15	15	3	7
35	21	44	40	216	223	72	64	657	672	226	200	417	301	105	156	34	20
1	0	10	11	14	6	8	8	8	20	16	10	15	19	5	12	8	1
9	0	6	14	14	19	14	10	9	8	32	23	15	18	16	21	10	4
6	2	8	6	10	11	15	16	5	9	20	23	15	7	16	17	3	0
10	5	11	13	63	24	34	29	61	95	156	127	86	70	55	72	17	19
5	0	7	14	11	10	16	12	8	8	17	26	17	17	15	18	7	3
7	0	12	7	6	21	6	12	8	12	13	25	16	15	12	16	10	3
4	0	5	5	13	17	6	5	8	7	11	11	13	14	5	19	5	0
5	3	6	5	7	11	5	9	10	5	12	21	15	10	19	24	9	0
6	2	7	12	15	6	6	20	4	10	17	24	17	18	20	21	16	1
2	1	6	11	10	11	8	9	3	11	21	24	8	8	9	20	10	1
5	5	16	9	10	10	20	10	10	9	27	24	21	16	17	12	6	0
9	3	6	5	15	10	16	9	10	9	21	12	12	10	6	19	4	0
7	0	10	12	16	11	17	7	10	3	16	31	10	20	18	22	8	0
4	0	8	8	17	11	9	18	8	13	16	17	20	10	16	19	7	0
2	0	5	8	10	9	15	7	6	14	28	13	14	12	13	21	8	2
5	0	9	8	14	10	11	15	6	12	17	30	14	12	11	20	17	0
4	4	5	6	17	9	12	7	0	6	8	14	17	11	16	14	12	0
6	8	15	19	10	9	5	4	8	7	20	22	17	14	15	12	6	4
7	2	5	9	15	14	7	10	5	11	12	21	16	14	14	16	12	3
3	1	6	18	15	12	9	13	7	21	31	28	7	13	14	17	5	4
5	6	24	12	15	8	11	18	7	6	17	9	11	5	12	31	15	4
5	8	9	16	17	18	4	11	12	14	29	37	14	21	9	16	16	1
9	6	6	8	22	13	13	14	8	13	13	26	15	8	17	16	7	1
2	3	9	5	11	10	6	10	12	23	22	18	8	20	13	24	9	3
3	0	8	7	11	16	7	8	1	2	16	12	13	11	15	15	9	2
12	10	268	270	8	15	7	6	4	6	16	13	15	5	15	18	23	3
4	2	11	9	17	4	6	4	3	5	14	12	12	13	15	20	1	1
7	1	6	18	5	3	15	9	6	5	7	17	18	13	20	18	21	8
5	0	12	7	8	13	8	4	10	5	10	19	8	15	14	19	22	10
8	1	22	14	13	10	7	6	8	9	9	24	6	6	20	20	18	10
4	0	16	10	11	16	6	5	6	7	16	24	24	11	9	20	7	6
4	4	10	19	12	6	10	8	2	5	15	12	19	5	8	17	14	4
4	2	5	7	16	8	7	12	7	5	13	17	13	16	41	62	29	8
5	0	9	9	23	14	8	19	6	11	19	7	14	12	17	25	19	0
5	4	6	6	12	6	7	6	3	7	17	20	16	13	17	16	11	4
3	0	6	7	8	10	7	17	4	6	19	12	15	9	9	19	6	0
5	4	6	4	11	9	11	3	2	1	11	24	8	13	17	29	7	1
2	2	10	2	10	6	5	18	7	10	12	11	21	13	22	13	14	1
4	0	16	8	16	4	14	7	6	8	17	15	13	14	15	12	6	1
5	0	4	3	13	11	3	2	2	3	7	9	14	13	14	21	4	6
5	0	10	7	6	6	10	3	5	7	6	19	9	6	18	13	5	4
7	0	2	4	14	9	3	4	0	8	17	7	11	18	19	15	8	6
7	7	5	3	10	4	6	7	0	12	9	19	12	10	6	23	10	7
6	1	7	5	7	13	14	7	5	8	6	11	12	11	11	20	10	1
5	2	8	10	7	8	13	8	3	8	17	20	7	11	15	8	10	1
7	0	2	5	11	6	2	10	1	4	9	13	10	5	6	11	2	8
2	3	4	9	18	11	6	13	17	4	16	11	12	11	12	17	4	4
6	2	7	3	13	7	11	7	2	1	14	11	11	9	13	22	12	4
4	0	13	3	6	12	8	13	0	7	4	16	19	9	15	22	14	8
7	2	7	5	13	8	4	13	6	8	8	13	14	11	15	11	4	3
4	0	5	9	6	12	6	11	4	3	13	14	13	8	8	21	8	2
9	1	5	10	18	3	8	8	5	3	12	17	16	10	14	23	9	0
4	0	6	6	11	3	5	7	3	4	19	13	9	8	11	12	8	3
7	2	11	5	10	5	8	7	9	9	10	13	14	12	21	29	6	0
2	0	3	6	10	11	7	4	8	4	15	6	10	8	10	20	13	3
4	0	5	6	6	15	9	5	5	2	7	16	10	13	11	16	3	1
6	1	3	2	6	8	9	4	4	7	20	13	11	13	26	24	6	0
1	2	17	18	14	5	8	15	8	7	7	12	18	13	14	33	45	3
15	4	60	68	14	12	9	4	10	7	7	14	11	16	24	27	16	20
7	4	11	11	21	16	9	10	6	16	26	19	16	11	17	22	18	1
1	0	4	3	17	7	0	6	10	14	27	17	8	9	17	9	5	6
11	5	10	13	74	44	47	35	116	192	137	103	77	65	55	107	16	23
6	0	9	9	26	7	10	18	5	5	28	27	25	14	27	38	22	6
6	2	15	8	12	17	16	13	7	5	21	18	21	12	19	27	15	7
4	0	31	49	14	6	9	4	7	3	14	12	8	10	10	26	10	3
1711	604	321	286	23	12	5	10	7	19	29	27	21	23	40	52	26	4
2	0	7	8	16	14	6	6	4	10	15	12	12	10	17	20	97	24
6	11	6	8	12	16	12	11	16	13	13	21	16	6	34	32	46	10
8	3	11	14	10	8	3	7	7	10	28	17	10	7	8	16	6	7
4	0	7	4	17	8	11	10	2	7	8	15	15	8	17	25	10	3
6	0	9	14	14	6	9	10	2	3	17	11	17	14	19	28	8	1
2	0	19	16	8	7	4	6	4	7	22	18	9	2	10	20	13	3
16	8	15	10	38	20	27	16	27	34	64	63	111	85	12	24	18	4
4	0	14	7	11	8	10	6	8	13	22	21	25	20	7	11	5	1
5	2	9	14	21	9	11	14	5	19	36	30	15	21	19	19	14	1
8	0	14	10	25	8	14	12	11	20	26	29	13	17	15	18	14	0
7	0	11	8	15	7	10	6	6	13	21	28	14	9	7	17	9	7
4	2	17	13	18	10	7	10	2	11	13	22	16	8	6	15	4	5
5	2	6	7	18	5	6	7	8	11	16	12	17	10	15	14	7	3
5	0	5	5	8	9	4	7	1	5	11	8	7	7	10	14	10	1
3	0	40	25	6	19	2	12	8	18	14	14	10	10	12	21	9	4
1	4	21	26	7	7	8	14	3	12	16	9	20	12	14	6	8	15
11	1	11	10	21	20	8	10	9	5	19	13	15	6	12	15	7	10
4	0	13	16	9	17	7	13	6	5	28	18	19	10	23	23	14	4
33	13	10	13	46	22	17	11	29	75	55	74	1254	1058	85	113	30	13
2	5	9	9	13	16	11	9	21	13	14	28	19	12	17	13	9	3
14	8	20	13	22	25	24	34	16	28	59	62	83	49	11	20	13	2
5	5	10	5	11	9	6	9	9	8	29	23	16	10	14	15	11	7
6	0	7	6	10	4	4	6	7	7	13	21	15	14	11	9	6	8
7	0	5	10	16	6	11	12	9	10	20	26	15	12	10	20	4	3
4	4	10	4	16	12	3	4	10	16	17	17	9	13	9	17	8	3
26	10	27	10	45	32	32	27	169	152	153	99	244	127	94	160	29	25
4	3	15	11	15	8	14	6	13	9	19	28	10	17	8	11	16	3
2	3	28	32	10	16	8	11	3	13	20	17	9	11	17	24	16	0
3	0	5	7	13	9	4	4	10	15	13	14	11	13	15	15	13	3
1	4	7	12	33	10	18	26	28	13	59	47	38	33	25	30	23	6
6	1	27	29	15	15	3	7	7	9	13	14	15	11	11	16	8	0
4	1	17	12	17	8	17	7	2	13	17	16	15	14	22	42	68	15
3	1	9	10	11	12	13	15	5	6	18	12	8	9	12	21	9	1
6	4	6	8	13	6	9	11	2	3	13	19	10	13	24	43	22	2
6	0	12	12	13	10	10	6	6	5	14	19	11	6	11	28	17	4
4	0	37	47	14	13	10	10	8	4	13	14	21	14	24	28	10	0
3	0	6	11	12	6	12	9	16	4	5	22	13	6	14	12	10	0
1	0	10	6	12	12	10	15	4	7	19	21	15	17	27	39	18	5
4	2	7	7	15	11	5	6	9	4	11	17	18	10	11	13	7	7
5	3	44	48	12	16	10	7	5	14	19	25	21	9	24	18	10	0
10	2	18	12	17	13	7	12	3	11	31	19	35	15	18	26	16	14
8	0	12	9	16	12	8	6	5	9	15	21	8	15	18	20	16	2
4	1	12	8	10	14	4	15	2	10	15	26	20	10	26	36	42	15
10	5	4	15	16	17	8	17	13	16	18	30	18	16	22	19	18	10
7	3	20	10	17	14	13	8	18	17	27	25	47	39	8	22	14	8
4	2	8	15	24	14	8	11	12	23	27	40	39	36	17	8	16	1
7	0	18	15	8	4	5	13	12	3	10	14	10	18	18	17	10	5
7	0	16	17	16	9	11	10	2	8	18	18	24	9	12	11	7	7
6	0	13	18	18	21	6	12	9	14	26	13	14	18	24	27	8	5
4	1	7	12	11	11	10	1	10	6	18	18	8	15	8	13	8	0
227	110	330	258	147	100	19	12	232	284	58	45	103	74	56	73	24	27
5	0	7	4	11	16	3	8	5	11	20	15	8	12	12	18	11	5
3	2	11	7	16	11	8	9	13	6	24	20	15	4	14	17	11	3
3	0	12	11	8	17	16	11	0	8	23	18	15	18	7	18	5	6
3	2	14	10	15	7	9	5	9	6	16	7	8	10	16	16	7	0
5	2	13	20	15	10	15	14	4	7	22	23	29	13	17	21	14	9
5	2	12	13	10	5	13	11	5	6	23	27	8	14	15	23	19	0
9	1	16	11	25	12	14	10	2	8	19	30	14	20	11	27	9	0
5	5	11	7	13	6	4	11	4	10	18	28	12	6	13	22	12	2
9	0	9	9	15	12	17	16	11	10	17	9	9	15	47	67	49	3
4	0	6	4	12	4	11	12	4	4	19	27	16	18	19	22	12	5
8	1	14	16	14	4	14	15	7	11	18	25	12	11	12	25	19	4
5	6	14	19	17	9	24	14	6	11	31	28	12	23	19	19	19	1
11	3	10	12	21	3	11	15	10	16	31	34	15	12	19	29	18	0
5	2	6	18	18	10	10	26	1	6	22	33	11	14	15	24	26	7
6	2	9	8	18	5	13	8	2	10	30	36	23	10	26	34	39	10
8	0	9	5	15	14	7	10	5	12	9	17	9	7	9	16	11	5
11	5	9	10	15	15	7	8	11	10	19	23	14	16	16	15	19	6
8	3	6	1	12	10	12	10	6	7	19	27	10	10	17	28	20	2
7	1	18	14	15	14	15	18	11	8	27	31	12	12	20	25	19	5
8	2	12	10	23	9	12	18	10	10	29	26	11	21	22	24	23	0
9	2	10	13	22	17	9	9	14	13	21	18	18	12	16	25	5	6
1	0	15	9	15	10	12	17	12	15	31	27	11	24	24	33	22	12
6	2	10	6	7	9	10	13	3	3	18	20	21	12	7	14	18	1
6	1	12	12	10	8	12	11	9	13	20	19	17	18	28	28	28	11
5	1	8	17	18	13	17	13	1	7	27	18	23	14	30	32	57	9
7	1	7	12	15	5	17	10	2	9	14	15	14	11	15	10	14	1
7	2	10	8	12	15	17	17	7	11	27	33	17	17	30	31	21	0
1	3	6	5	16	7	18	10	6	10	20	14	9	12	14	18	13	8
7	0	7	6	8	16	6	11	3	9	19	22	17	18	18	16	20	6
3	3	3	14	13	13	14	19	6	6	26	31	11	18	17	29	12	3
14	6	66	39	15	38	31	19	55	43	51	59	154	88	16	17	8	7
13	3	17	6	21	16	17	18	10	15	39	23	30	31	21	27	32	25
4	0	12	9	18	9	9	3	5	7	23	14	9	22	11	24	12	10
4	1	18	12	13	11	8	6	9	11	19	17	20	14	16	17	9	0
8	0	19	28	21	20	20	18	12	20	37	26	66	49	17	21	14	4
6	1	9	5	15	7	3	18	3	9	16	23	20	6	13	18	6	2
7	0	36	56	25	16	8	18	21	19	27	41	29	34	18	16	17	2
4	3	10	7	12	5	12	16	20	14	12	22	25	13	10	19	24	0
285	100	216	171	14	9	8	13	16	23	23	12	31	15	34	53	106	24
3	2	3	8	10	8	6	4	6	10	6	11	13	9	14	14	11	3
2	1	8	14	21	10	4	4	1	6	13	19	6	10	18	48	28	7
3	1	15	5	18	7	10	12	5	8	16	18	18	17	15	14	6	4
4	0	13	16	10	10	7	10	3	9	7	12	6	14	13	24	19	0
3	1	5	9	11	15	5	7	12	7	8	30	9	10	18	35	8	3
5	3	7	7	14	12	11	4	4	7	22	25	20	13	14	25	13	4
3	0	9	10	10	10	12	8	12	8	15	19	16	7	14	22	2	2
3	0	5	7	7	7	6	11	2	9	15	10	9	9	17	16	10	0
7	2	8	3	13	13	9	15	4	10	10	13	10	8	16	14	13	0
3	1	8	7	10	9	2	9	5	6	14	9	8	13	14	16	11	0
6	3	4	3	4	7	11	9	4	8	12	17	11	6	9	22	10	0
5	2	7	6	13	7	9	19	4	7	17	16	13	6	10	15	24	0
4	7	7	3	14	21	8	16	0	7	15	28	11	20	32	38	21	0
5	2	31	22	12	5	6	2	2	8	10	18	8	19	7	16	4	0
5	0	6	5	10	6	7	1	6	6	4	14	6	7	8	17	13	3
8	1	16	32	6	11	15	16	10	12	20	18	16	12	22	25	18	0
6	2	6	7	4	7	7	3	1	2	9	14	9	15	11	9	12	0
3	2	10	9	14	11	12	10	7	12	25	19	26	15	19	17	12	0
3	1	2	6	9	11	5	5	3	2	10	11	9	6	6	9	1	5
5	2	4	7	12	12	3	9	5	6	5	10	8	13	20	21	6	0
4	4	14	15	5	7	15	4	4	5	8	10	12	15	17	16	14	0
1	1	3	1	9	9	2	6	1	9	11	10	7	6	9	13	7	1
3	1	6	10	15	10	12	11	3	5	17	19	15	12	10	22	3	0
5	1	5	7	12	4	6	9	4	7	7	13	13	22	11	11	17	0
4	0	2	8	10	9	6	10	1	9	17	14	10	10	14	20	11	1
3	1	8	6	11	11	5	6	3	6	2	10	8	6	3	18	7	1
8	2	1	6	12	4	8	8	7	10	10	12	13	13	16	10	7	2
6	0	11	17	11	7	10	9	11	10	6	16	11	14	20	19	11	0
3	5	5	6	10	6	9	12	2	5	13	29	3	8	12	15	13	1
10	4	3	4	11	15	7	7	11	7	14	17	14	15	11	11	8	3
1	2	3	2	4	10	2	9	4	5	8	10	7	5	3	12	2	2
2	2	5	3	6	14	5	5	9	10	25	15	16	13	15	17	21	2
3	2	3	6	6	10	14	6	6	6	10	9	11	9	11	15	20	0
0	0	0	0	0	0	0	0	0	0	0	0	0	0	0	0	0	0
0	0	0	0	0	0	0	0	0	0	0	0	0	0	0	0	0	0
0	0	0	0	0	0	0	0	0	0	0	0	0	0	0	0	0	0
0	0	0	0	0	0	0	0	0	0	0	0	0	0	0	0	0	0
0	0	0	0	0	0	0	0	0	0	0	0	0	0	0	0	0	0
3	1	5	5	9	4	5	5	7	4	3	10	8	9	7	20	4	2
658	283	178	172	10	10	7	8	5	9	17	14	10	8	12	9	20	2
1	0	6	5	6	3	10	5	1	4	5	11	5	1	1	6	5	1
7	1	3	8	10	3	14	11	2	5	11	17	9	16	11	10	18	4
3	3	5	2	9	9	5	6	8	2	9	11	11	11	7	12	5	0
2	0	5	3	6	11	7	3	4	6	14	16	12	11	10	9	8	0
2	5	3	1	15	6	5	3	1	5	12	10	4	9	11	16	11	0
2	4	14	4	9	10	11	11	5	1	11	14	8	12	9	9	5	1
2	1	3	4	12	5	4	3	4	5	6	8	11	9	6	6	6	0
3	3	1	1	9	14	10	7	6	4	7	6	8	6	6	17	10	3
4	2	5	1	3	3	7	4	1	6	5	9	10	10	9	9	6	0
1	0	3	4	8	3	4	4	3	4	11	15	4	5	5	12	5	0
1	0	2	7	7	5	9	3	5	2	7	9	6	5	6	9	3	0
2	1	4	7	4	5	4	10	7	8	7	7	8	12	10	11	4	3
4	4	2	4	11	10	7	6	3	10	6	23	10	10	7	10	4	3
5	1	5	5	10	5	7	4	3	2	10	8	7	11	4	11	6	0
4	0	8	2	6	7	3	5	7	5	9	10	8	5	5	6	6	0
5	4	11	12	6	12	4	9	4	2	9	9	7	6	12	15	0	0
3	1	4	3	13	12	11	19	1	7	18	15	10	10	7	10	6	0
2	0	4	3	5	5	8	1	1	8	7	10	9	8	9	9	0	0
1	1	18	35	4	5	6	13	2	5	7	16	10	7	5	9	4	0
2	1	5	7	9	6	6	6	4	2	12	14	2	9	3	4	4	0
12	4	9	13	17	11	7	9	4	10	13	15	9	19	10	14	5	0
11	4	9	10	22	23	18	12	15	14	26	26	29	24	12	20	10	0
8	0	6	5	11	11	4	10	5	5	12	9	14	5	9	17	8	1
5	5	5	3	7	11	6	5	8	4	13	12	9	8	9	12	3	0
3	0	4	3	10	18	7	9	7	4	14	18	15	6	7	7	4	3
4	3	8	9	9	11	4	3	9	5	5	17	17	8	4	8	9	0
5	1	5	4	8	7	4	3	3	6	9	12	7	4	9	8	8	2
7	0	10	7	5	3	10	11	4	8	13	26	13	18	11	15	5	0
2	3	5	5	19	9	6	11	6	3	11	16	11	10	11	10	6	0
5	6	6	3	15	6	8	8	9	7	11	17	6	14	14	12	6	5
2	1	5	8	7	4	4	5	4	5	8	11	6	8	7	7	12	1
0	1	4	2	5	4	2	6	2	4	8	6	6	5	6	10	5	1
2	2	6	5	9	10	2	4	2	5	6	13	8	6	10	13	7	2
4	1	12	8	3	13	7	4	4	4	10	8	15	13	14	12	10	0
1	0	10	11	5	10	6	8	2	8	10	15	14	5	11	12	12	1
5	1	5	6	15	14	1	4	2	10	11	19	11	10	7	15	3	2
2	1	11	10	11	8	9	6	0	5	11	11	13	17	11	7	5	1
2	2	9	8	7	8	1	5	5	12	5	7	7	8	13	15	8	0
2	1	2	5	5	13	6	10	0	4	8	23	9	8	21	18	6	4
1	3	15	6	10	8	4	4	5	7	6	9	9	15	16	16	9	5
2	1	5	1	11	12	6	5	3	1	8	17	5	6	6	18	6	2
4	2	7	8	6	4	8	5	1	4	11	12	11	11	8	18	7	0
3	2	2	1	9	7	10	2	1	3	20	5	9	6	6	17	7	11
4	1	0	0	7	10	3	3	3	4	3	11	8	1	10	21	9	1
5	0	7	8	5	12	7	2	4	3	9	6	12	2	10	14	13	0
2	1	5	3	4	6	5	7	4	7	9	13	8	10	14	14	11	7
5	0	1	6	13	4	8	4	5	4	12	14	9	6	10	13	6	12
3	1	9	6	7	8	11	11	3	3	7	8	15	7	30	37	27	2
3	1	3	6	2	3	1	9	1	4	10	18	10	7	13	13	10	3
5	0	3	4	12	13	9	3	3	5	6	12	4	11	8	18	6	4
1	0	2	5	7	5	3	2	3	5	10	3	3	1	9	14	1	1
4	1	34	28	8	11	2	7	5	4	10	6	7	7	9	18	14	0
7	0	6	6	12	4	12	5	2	6	17	19	8	7	20	16	10	0
3	1	5	5	8	6	6	3	7	4	11	7	6	7	11	15	11	0
6	1	35	49	10	10	4	4	5	5	17	24	24	15	28	40	31	1
5	5	5	3	6	7	4	12	2	4	15	16	9	10	8	27	15	0
4	1	1	6	9	7	1	8	0	3	12	7	8	16	8	17	9	0
6	6	3	4	9	4	3	10	3	4	6	11	5	8	6	13	9	5
2	1	0	3	17	8	7	4	1	4	4	7	6	9	16	11	15	2
3	3	5	8	8	7	12	3	0	6	7	11	19	7	13	11	9	1
1	1	3	2	12	3	6	4	1	1	9	9	12	2	19	17	11	1
3	0	4	7	5	7	6	2	8	2	6	9	7	10	15	20	14	1
8	2	6	4	12	13	3	9	4	10	17	16	10	8	11	21	3	1
5	3	5	2	5	9	8	8	6	4	10	25	8	9	15	21	8	3
5	0	1	8	12	6	7	4	4	5	11	12	7	6	7	18	9	0
2	3	4	4	12	6	4	4	0	9	4	18	9	2	16	30	11	3
2	0	4	5	8	2	8	8	5	8	12	1	6	7	8	11	8	1
5	1	1	2	12	2	6	2	1	8	7	8	5	6	149	234	23	13
6	1	6	6	9	8	9	10	5	8	12	13	13	11	20	20	21	3
6	0	6	12	4	10	19	7	4	5	17	21	18	12	22	15	19	0
3	0	8	4	7	5	9	9	7	5	14	23	8	4	127	150	113	22
1	0	10	14	8	16	18	13	4	4	10	16	19	10	15	23	15	9
9	2	13	22	32	19	26	36	8	23	38	44	18	28	27	22	18	1
8	1	15	21	14	4	9	12	6	11	21	13	14	10	17	21	10	0
9	1	10	3	19	18	14	14	7	9	22	19	17	9	19	22	11	0
3	1	6	2	7	3	3	3	7	5	13	17	14	9	10	12	5	0
7	5	7	9	12	7	8	5	4	3	12	24	11	9	12	29	6	4
2	0	5	10	8	12	7	3	7	11	17	12	8	14	15	16	14	1
4	0	22	20	10	9	5	8	1	4	11	12	6	9	5	18	3	0
5	0	7	5	13	5	11	9	4	2	16	18	21	9	15	11	10	3
4	4	13	11	7	9	10	8	4	5	10	13	18	5	10	24	3	2
4	1	8	1	5	9	7	7	2	3	11	14	4	6	15	14	4	0
3	0	1	5	6	9	3	4	1	3	9	19	7	3	9	22	14	0
2	0	5	7	11	7	10	13	5	2	8	10	10	7	18	26	6	0
5	1	7	6	9	6	6	3	7	2	10	16	3	13	12	13	18	0
6	2	4	1	9	5	5	7	2	9	15	8	7	7	10	17	6	0
2	2	7	5	5	8	8	8	1	6	12	5	13	9	10	16	11	0
6	1	3	3	14	6	7	5	2	7	8	7	4	5	3	13	5	0
5	0	0	2	6	4	5	4	4	2	11	5	10	10	14	15	4	0
3	3	7	9	7	5	7	13	2	3	12	9	10	6	16	7	11	1
29	7	94	77	8	5	5	2	2	6	10	8	5	7	11	12	11	2
4	2	2	3	11	8	1	7	1	2	10	20	3	13	12	25	12	0
22	14	33	42	4	10	6	1	2	4	7	8	5	2	12	14	8	2
1468	259	445	346	13	13	4	14	6	7	18	18	8	5	17	16	19	1
2	2	6	12	11	5	5	4	6	7	10	13	9	4	13	29	8	0
3	0	4	5	10	9	7	8	7	12	12	9	5	6	10	14	12	0
2	2	7	5	8	1	6	7	1	12	9	23	7	7	23	18	9	0
4	0	5	3	7	7	4	7	2	5	14	16	14	9	19	11	9	1
1	0	1	4	7	2	14	3	3	4	8	7	4	8	16	18	8	1
3	0	4	5	8	8	5	5	0	2	13	11	10	12	21	18	11	0
8	1	6	3	7	4	5	4	3	2	7	17	4	6	9	11	18	0
2	0	6	4	9	5	6	9	1	6	14	9	6	13	21	11	9	0
2	0	1	4	2	4	7	3	6	3	3	10	4	8	14	16	1	1
0	0	4	5	6	9	7	2	4	4	8	10	3	11	14	18	2	5
6	0	2	3	11	3	9	10	12	3	11	17	17	11	11	22	18	1
2	2	3	6	12	11	9	8	2	8	5	20	5	7	16	18	10	0
2	2	0	9	6	3	8	0	0	1	5	7	11	9	9	14	8	0
2	2	2	4	6	9	6	4	3	5	9	11	10	6	15	10	9	2
1	0	1	5	1	4	2	7	2	6	2	5	3	7	18	14	12	2
4	3	6	0	11	6	7	6	1	4	9	10	7	9	7	12	6	0
3	0	5	4	7	5	3	7	4	7	14	8	13	6	15	13	15	4
4	2	3	3	6	6	4	2	1	2	4	5	6	7	7	11	4	0
2	5	4	5	9	4	8	9	3	4	9	11	5	14	22	18	7	0
4	0	0	6	10	3	11	2	4	10	7	15	6	6	12	16	11	0
1	0	3	1	3	5	5	5	8	3	18	7	9	6	11	18	5	1
2	0	5	5	7	7	7	9	0	4	7	13	2	12	17	32	11	0
4	0	6	7	8	4	8	10	3	9	7	13	4	5	10	8	8	4
6	0	7	4	7	7	8	10	2	6	21	6	7	8	14	18	7	1
5	0	2	4	9	5	3	5	3	7	12	8	8	6	12	16	8	0
1	2	2	1	8	3	10	9	7	7	6	9	2	10	9	13	8	0
2	1	2	5	17	9	10	7	2	0	13	12	6	5	19	19	10	0
6	4	6	1	9	8	4	0	3	3	9	12	6	6	12	10	4	9
3	0	3	3	2	14	7	12	2	4	15	16	6	14	27	9	10	0
2	0	5	12	7	4	7	2	9	7	8	12	7	8	13	7	13	0
5	2	5	5	8	3	4	8	4	4	8	13	14	7	9	11	9	0
4	0	2	2	6	1	4	1	4	2	15	14	11	0	8	7	16	0
2	1	6	3	14	14	11	11	11	11	13	16	7	7	13	13	14	1
7	0	2	1	6	4	7	14	6	1	6	7	6	7	6	8	11	4
4	2	1	7	10	2	8	4	4	6	10	8	12	4	10	15	1	1
6	0	1	3	12	7	11	5	4	4	11	9	7	11	43	52	50	7
3	0	3	10	6	9	4	10	1	3	15	7	2	6	11	12	5	0
2	3	3	5	2	8	4	7	8	2	16	8	8	8	16	15	10	0
3	2	3	6	9	6	5	4	2	3	6	14	10	8	14	9	6	2
1	0	5	3	4	8	10	6	3	6	4	12	2	4	13	9	7	6
4	0	3	1	10	11	4	3	2	4	17	3	15	14	9	17	7	0
0	0	10	3	9	5	5	6	2	2	9	5	8	4	15	16	11	2
4	2	7	6	9	4	14	5	3	9	6	17	6	11	13	16	19	2
4	0	4	6	11	4	4	4	4	6	5	8	9	10	12	6	10	0
1	8	2	8	11	9	5	8	4	3	10	10	10	14	9	21	17	1
2	1	4	2	6	3	3	0	1	3	7	10	1	5	15	6	6	2
6	0	4	3	10	6	4	10	0	1	4	7	4	4	6	16	9	1
3	0	5	1	5	6	9	3	6	3	8	11	25	12	12	12	20	0
4	3	1	3	10	4	6	9	4	2	5	10	8	11	7	4	6	0
2	1	3	0	5	2	7	3	4	2	12	5	5	10	9	14	12	1
5	0	2	4	7	5	3	5	1	5	6	11	5	3	11	8	1	0
3	2	5	5	5	6	9	5	1	2	10	6	4	10	9	8	5	0
3	0	12	2	6	6	13	5	6	4	15	13	5	7	11	22	9	5
2	0	1	9	14	12	3	14	7	5	11	8	8	7	15	28	18	1
0	1	3	4	5	4	4	9	3	4	8	13	11	9	9	16	8	0
3	3	4	3	12	11	4	4	2	5	4	10	6	6	5	19	17	0
2	1	1	3	6	8	3	0	0	2	5	9	7	9	11	11	2	0
4	3	7	3	2	6	7	1	6	6	16	17	8	16	18	31	34	1
4	4	7	1	2	3	13	5	10	10	7	11	11	13	15	9	0	0
3	0	4	4	2	2	3	4	3	4	12	10	11	5	11	15	7	6
7	1	9	6	15	16	10	12	1	8	7	18	11	11	13	12	3	0
2	1	2	6	14	3	2	9	5	19	13	22	17	7	12	18	6	0
4	1	9	0	7	8	4	9	4	7	13	10	8	10	12	16	6	4
3	1	1	6	14	13	8	14	2	6	17	18	12	15	12	14	4	3
3	0	7	4	8	7	7	5	9	5	16	8	9	9	10	14	3	1
3	0	10	4	9	9	4	2	1	9	11	15	11	7	8	12	14	3
5	0	4	3	11	3	6	7	0	3	7	11	8	10	10	10	4	0
3	1	5	8	6	3	4	5	4	4	5	7	9	10	11	23	8	1
4	0	5	6	3	9	9	10	9	2	6	12	7	11	9	20	14	0
7	3	6	11	9	6	12	11	11	2	12	17	12	4	7	16	11	2
4	0	1	4	9	22	6	7	6	3	13	8	7	8	12	16	15	2
7	3	4	1	6	12	3	7	6	2	9	11	9	17	8	21	10	3
7	1	5	10	14	12	7	8	5	7	14	13	13	15	17	13	11	5
2	0	1	4	11	11	6	5	3	4	9	18	11	8	10	11	9	2
2	0	1	1	7	8	2	6	4	3	5	14	5	7	11	16	2	0
4	0	4	4	10	17	7	8	1	1	6	15	6	13	7	15	4	1
6	2	21	37	13	9	10	6	3	7	13	18	10	10	13	21	13	1
4	1	3	5	7	7	5	5	4	5	13	13	8	7	9	15	15	3
4	0	8	8	14	9	9	8	5	3	16	15	10	8	15	15	9	2
5	0	3	4	9	7	7	4	2	4	12	18	14	10	12	22	11	1
8	1	15	17	14	6	9	1	7	3	11	13	9	12	9	11	15	1
3	1	34	38	19	8	7	9	4	7	18	12	16	11	15	16	8	2
2	0	2	3	12	9	5	7	9	5	11	15	15	9	12	19	8	0
6	1	9	4	5	4	3	7	3	4	14	19	18	8	13	15	2	0
2	0	5	5	10	10	2	7	8	3	11	7	14	11	16	13	7	2
3	0	6	0	4	7	5	13	8	5	7	18	16	6	13	19	1	0
6	1	3	4	10	5	6	10	4	6	8	7	10	6	21	13	11	0
3	2	3	2	10	3	8	10	3	9	6	16	10	10	1	19	11	0
4	2	10	8	10	8	1	6	2	3	9	22	13	7	16	16	9	1
2	1	5	6	14	7	6	2	5	9	11	17	8	13	6	10	12	3
1	0	8	5	15	8	2	6	3	9	9	13	11	3	12	17	6	0
10	0	4	9	15	10	11	4	2	13	10	11	12	9	10	14	10	1
5	4	3	11	12	7	7	3	6	5	8	14	7	11	16	16	12	2
6	0	3	8	16	6	1	6	5	7	13	9	6	5	3	11	5	0
11	2	10	11	10	10	6	8	5	4	13	36	16	12	15	10	10	1
3	2	3	6	7	15	9	8	7	11	16	16	13	11	10	10	9	2
6	0	7	5	14	2	1	6	3	5	9	15	15	8	47	84	50	9
5	3	3	8	10	12	4	9	7	7	14	19	23	15	17	19	7	0
2	0	4	4	14	5	9	0	10	9	20	12	14	6	14	13	4	2
8	4	4	7	13	7	14	10	12	4	8	25	17	17	13	22	8	2
8	5	3	8	20	9	31	23	11	13	26	23	30	16	15	20	10	0
3	2	7	2	8	4	3	6	2	5	11	16	11	11	10	13	10	0
3	0	5	2	16	10	12	15	4	15	17	14	12	13	14	15	11	1
5	1	45	32	15	10	2	9	5	10	16	26	24	22	11	18	11	4
4	3	6	10	10	6	10	9	2	10	17	26	9	12	11	18	6	3
5	0	9	7	14	23	7	6	7	12	10	9	5	4	6	14	10	0
4	4	14	19	14	8	6	6	1	5	11	15	15	8	10	15	10	2
10	0	14	13	13	15	11	8	6	14	14	21	15	17	13	19	12	1
1	2	6	6	10	3	8	2	4	7	10	20	11	10	14	6	18	3
6	1	13	13	12	18	4	7	5	7	19	24	19	10	17	7	3	8
4	0	7	16	28	9	6	8	9	4	17	23	8	16	14	13	8	4
2	4	7	6	9	11	6	5	10	6	11	13	10	14	12	12	4	6
6	4	14	12	15	14	11	12	3	10	39	21	25	16	13	18	18	0
569	205	271	240	18	12	9	1	25	13	18	18	37	14	16	17	8	3
2	1	23	18	3	4	2	3	0	2	9	14	7	7	3	7	5	0
5	0	4	3	10	12	5	2	9	6	16	20	22	16	14	18	7	2
6	1	26	34	16	5	6	4	4	9	23	14	22	14	21	19	15	6
6	2	12	12	14	11	11	13	10	6	26	24	19	12	18	24	23	6
8	3	14	11	12	14	16	12	1	6	32	25	14	13	18	17	24	0
4	0	7	8	11	10	6	6	8	3	8	18	12	13	21	24	20	5
8	0	5	9	14	16	6	13	1	11	23	10	5	10	8	13	6	2
6	0	14	12	20	16	7	15	4	5	20	21	15	10	13	14	19	0
9	1	15	13	15	13	6	10	10	10	26	18	9	12	17	24	11	2
3	0	82	81	10	13	18	22	5	15	42	32	38	23	11	33	20	2
8	2	7	10	16	13	11	16	0	12	15	17	6	9	24	19	14	0
7	1	10	8	7	8	7	8	3	6	15	23	14	9	6	18	6	3
10	0	28	23	20	14	19	26	10	11	32	27	21	22	12	26	29	4
5	6	16	10	21	8	16	15	6	10	37	19	19	14	14	13	7	1
13	3	9	13	14	13	18	25	10	19	46	30	36	27	18	32	26	2
7	1	15	14	24	20	9	9	12	14	23	32	24	14	12	20	11	3
4	1	25	27	24	17	23	22	13	7	16	28	20	13	13	26	13	0
11	6	20	26	19	12	22	14	20	13	36	35	18	19	14	19	7	1
19	7	20	24	50	41	26	30	51	51	85	100	168	127	17	15	11	0
6	1	13	17	23	18	11	29	12	19	31	47	22	38	16	35	23	0
7	2	8	11	19	9	15	16	6	19	18	27	26	22	4	8	8	4
8	0	7	16	17	11	19	28	22	16	50	32	10	22	13	23	18	4
7	3	24	21	21	15	19	9	8	18	22	31	23	17	10	9	12	1
18	12	10	29	64	62	33	32	1192	1681	165	102	194	152	48	52	14	4
10	1	23	21	39	37	18	20	27	41	61	61	45	36	16	21	6	1
13	8	11	28	13	14	14	11	13	33	14	31	34	26	18	28	8	0
14	5	9	7	18	10	10	21	3	16	20	30	19	19	14	14	7	1
6	3	13	18	17	13	18	21	13	8	28	29	8	18	19	25	18	0
10	2	37	44	22	20	13	15	15	11	27	27	27	16	9	18	10	4
3	1	6	7	14	22	9	12	1	10	25	32	27	11	14	20	18	2
16	6	13	12	142	94	35	28	142	356	132	107	169	113	72	108	23	15
14	5	55	62	26	26	18	13	25	39	46	45	36	24	25	33	6	3
37	14	125	123	43	27	24	17	103	108	100	95	192	142	24	22	13	3
8	3	11	15	26	12	6	15	5	13	25	32	16	21	10	18	9	3
9	5	12	13	36	24	12	16	14	16	25	29	33	23	14	32	6	0
27	8	21	22	46	45	37	42	54	95	105	106	218	164	16	23	14	5
4	2	4	7	8	11	8	5	8	7	12	18	19	20	8	23	11	3
6	0	7	10	13	10	7	6	9	13	19	32	13	12	20	17	13	1
8	0	4	9	15	8	8	8	25	11	15	24	15	8	16	13	8	1
3	1	40	35	13	18	9	12	11	11	14	23	10	7	18	10	10	0
5	0	4	11	13	17	11	13	4	13	10	31	17	17	17	31	12	2
5	6	7	4	17	12	7	10	21	26	17	20	21	14	18	16	19	1
7	0	3	4	19	7	9	19	10	32	32	26	8	9	14	16	10	7
7	0	6	8	13	8	6	8	7	16	23	22	8	8	12	19	10	2
3	2	9	13	13	14	17	18	5	14	22	24	5	19	8	15	20	0
4	2	10	8	14	10	17	13	6	24	27	20	16	22	15	12	8	0
6	0	19	13	14	10	9	14	12	7	33	22	9	17	20	14	16	1
4	2	6	8	16	10	12	10	10	10	14	23	17	9	17	21	11	9
1	2	8	3	4	5	15	7	7	5	23	13	12	14	19	18	11	2
6	2	5	6	12	21	10	8	10	22	9	21	10	11	13	19	11	9
7	3	13	8	8	8	17	12	4	10	10	27	7	13	16	22	14	0
9	1	9	15	10	16	13	30	16	25	23	37	12	21	14	19	34	0
12	1	51	45	15	20	27	28	18	22	47	54	36	38	16	18	6	5
8	3	11	7	8	11	18	14	8	21	20	15	9	8	15	20	13	1
3	3	16	10	20	20	8	7	4	16	26	30	15	13	19	14	26	0
4	1	7	11	16	3	20	12	8	12	26	31	11	9	14	9	10	0
7	4	6	10	13	16	6	11	16	48	33	30	14	14	17	26	14	1
8	4	9	9	18	14	31	20	16	17	31	33	39	34	18	12	6	10
3	1	7	12	12	6	8	17	11	14	25	20	16	19	24	18	9	2
5	2	5	4	15	13	9	15	8	19	9	33	20	7	15	22	9	3
3	0	6	3	22	5	8	12	3	10	23	25	21	10	8	25	16	4
2	2	5	13	21	9	14	7	5	7	17	12	11	11	9	19	7	5
3	0	3	6	8	14	5	2	9	5	10	18	15	10	10	20	7	3
4	1	62	62	22	14	7	25	17	19	17	20	9	15	13	22	2	3
8	3	9	12	24	37	13	8	18	22	37	25	43	29	18	17	7	0
4	0	11	13	13	10	2	7	6	9	24	31	18	14	13	21	5	3
9	3	8	3	10	10	11	7	5	8	12	13	9	13	19	23	6	0
12	5	17	11	22	13	14	17	4	13	24	18	16	14	23	25	9	8
6	2	30	27	12	14	13	12	4	11	27	21	12	4	21	12	14	1
22	8	19	17	44	43	37	33	57	86	108	106	224	167	13	29	36	20
7	2	7	7	20	17	14	18	5	18	15	35	15	11	22	13	16	0
4	2	13	9	12	16	9	5	5	2	20	41	11	10	16	13	5	1
13	0	22	27	16	12	16	16	29	46	34	31	18	18	52	56	64	15
7	1	4	6	8	13	16	14	13	20	20	23	18	18	15	23	15	9
19	11	22	22	31	21	20	26	26	40	69	53	84	53	28	44	44	12
6	1	15	14	15	11	11	17	19	13	15	31	10	12	14	13	9	4
4	2	4	11	18	13	9	12	4	23	32	32	16	20	15	22	9	3
10	4	10	13	11	8	15	6	5	14	22	26	13	13	19	14	22	4
6	3	18	13	18	11	10	7	13	10	21	30	19	7	17	20	19	2
6	1	20	13	16	16	20	14	8	37	31	35	15	20	14	18	10	3
6	3	13	22	16	14	26	26	6	23	27	38	16	28	34	19	11	5
2	4	13	11	20	10	9	15	5	11	19	24	18	20	16	17	15	7
12	5	3	4	11	10	13	16	6	6	29	19	17	11	17	32	18	1
2	1	9	14	12	12	11	14	14	18	32	22	14	21	14	19	12	0
26	8	23	29	41	22	16	29	53	69	84	85	146	118	8	11	9	7
7	5	15	13	19	14	7	8	10	20	16	16	20	6	16	31	11	6
4	0	10	8	12	5	6	4	9	10	18	29	13	9	12	17	13	4
6	5	9	14	6	12	8	12	9	6	13	21	22	13	14	12	16	3
7	3	3	8	16	4	1	9	16	6	18	9	17	19	11	16	4	7
4	3	11	9	12	14	4	8	3	6	19	21	5	7	13	14	5	6
5	4	31	46	25	10	9	7	2	8	21	17	17	21	28	27	15	15
8	4	2	13	30	11	14	12	9	20	14	16	6	16	14	20	10	5
5	0	12	8	12	11	7	9	5	7	20	17	14	11	12	21	5	5
7	3	2	8	12	12	7	5	2	6	12	16	8	12	15	20	6	1
5	0	10	7	8	14	11	9	8	9	16	8	10	8	13	16	4	4
3	7	8	11	10	6	1	9	4	6	6	9	9	3	14	13	2	3
7	2	14	7	14	11	7	12	4	13	17	28	21	11	15	26	19	8
8	2	25	27	19	9	9	12	0	10	23	26	14	12	21	20	16	5
5	1	7	9	13	17	8	7	4	15	14	23	22	5	16	17	4	4
5	0	8	9	6	17	8	11	9	6	27	12	11	11	12	15	7	2
2	4	10	11	23	18	3	14	6	7	16	19	16	16	15	18	22	0
7	3	15	16	23	7	12	11	5	14	19	28	18	24	19	15	9	0
4	6	11	13	10	16	8	5	4	8	16	15	15	12	17	12	15	4
5	1	16	17	24	20	13	8	12	16	16	33	36	18	27	25	17	5
3	2	12	6	10	7	10	4	7	12	12	3	15	8	13	19	6	0
4	7	2	11	17	16	8	16	15	15	24	26	11	19	23	30	12	3
5	1	9	6	15	10	14	11	11	16	28	24	10	11	14	16	8	2
1	5	5	11	21	12	8	7	7	14	31	42	16	14	22	31	11	7
6	2	15	14	14	18	16	6	2	12	34	39	46	28	14	20	14	0
4	1	9	13	14	17	14	10	5	19	16	19	10	26	24	10	17	0
5	1	7	9	15	13	13	4	9	12	14	15	19	10	13	13	9	6
6	0	10	7	14	13	10	6	3	17	21	12	16	18	296	451	431	93
9	4	7	10	17	18	10	5	10	14	10	20	11	4	14	23	8	3
7	1	15	14	20	15	9	17	10	15	21	22	17	16	15	18	9	2
1	0	23	19	28	11	14	18	17	8	35	28	32	22	19	19	12	5
6	0	12	13	14	9	18	15	12	6	28	24	18	14	17	16	10	9
1	1	11	11	8	15	14	13	12	7	17	18	10	10	22	20	4	0
7	5	13	11	21	8	14	14	11	8	25	28	18	20	14	19	19	3
7	0	63	41	10	15	9	17	7	9	31	22	10	14	9	13	16	0
3	3	22	14	12	4	13	16	1	11	28	39	14	11	16	18	18	1
2	0	13	3	9	11	10	14	11	5	14	16	12	6	9	19	7	1
0	4	7	9	18	6	5	13	5	15	16	23	11	14	18	15	11	1
2	2	14	17	16	13	8	13	5	16	24	21	9	18	9	18	5	2
5	0	7	14	9	16	15	8	11	26	23	35	16	10	16	13	5	2
7	1	15	11	16	11	19	20	1	18	41	30	24	9	13	18	15	5
8	1	11	16	20	10	15	11	3	10	31	32	30	27	16	22	9	7
2	1	10	14	25	15	5	7	5	10	20	34	11	16	12	18	9	3
5	5	8	14	14	13	6	12	17	16	18	27	16	18	13	23	14	5
9	1	9	12	11	15	9	12	10	18	23	25	18	12	12	16	9	3
6	5	6	7	8	19	11	13	12	13	14	10	17	11	23	54	20	3
7	4	4	12	15	9	7	8	6	6	22	14	8	9	19	18	10	4
6	0	4	6	7	11	12	10	4	12	11	21	8	7	18	20	45	9
15	3	42	42	11	19	14	7	2	11	53	20	28	30	16	20	14	6
1390	785	477	428	113	66	91	52	154	204	176	168	240	179	75	110	22	27
12	1	6	7	18	5	17	9	10	14	16	20	6	16	10	26	11	5
9	2	7	8	16	16	13	11	8	10	15	27	14	7	11	16	9	1
4	6	10	13	14	10	8	16	8	10	33	17	8	8	22	16	7	1
3	0	7	8	25	16	11	13	4	10	15	14	19	11	17	36	10	0
3	0	5	5	10	7	8	8	8	11	18	15	12	20	13	10	15	4
4	1	6	12	10	12	20	23	14	12	33	22	35	26	14	20	16	8
13	3	13	18	19	28	17	29	10	14	38	42	40	33	42	45	21	6
10	0	11	13	16	6	13	14	9	11	27	32	29	17	12	20	8	0
5	2	8	8	18	19	10	15	19	14	18	33	27	3	18	18	18	2
13	8	12	10	18	20	14	16	8	17	30	22	21	20	30	39	25	4
9	2	16	11	18	14	20	23	6	15	15	22	9	10	27	26	12	3
14	3	43	35	53	47	44	53	8	38	60	73	54	52	49	61	25	1
16	10	13	11	17	25	30	26	16	12	24	48	35	24	18	18	11	2
15	8	56	71	31	22	15	20	15	24	45	42	27	21	19	21	24	3
5	2	34	63	21	16	13	19	9	19	38	43	18	23	31	12	11	4
27	6	33	42	51	32	62	55	18	26	105	97	44	55	39	44	27	2
26	6	51	56	54	46	62	70	11	35	98	69	65	64	55	51	48	3
18	11	127	134	52	40	23	33	24	37	41	52	49	35	40	46	16	12
11	3	19	4	25	41	9	12	18	20	33	38	25	19	27	44	25	12
14	2	33	29	36	37	43	31	16	37	58	60	38	32	56	54	41	2
15	3	24	29	34	36	31	33	19	25	52	55	32	25	41	58	31	5
8	3	24	29	25	20	31	25	8	11	48	42	27	24	15	34	20	2
16	5	12	37	36	28	25	34	10	12	47	49	36	40	24	41	17	3
10	1	30	30	25	28	21	8	9	19	23	28	39	23	16	23	17	4
15	5	23	36	27	13	27	22	11	30	29	38	35	34	22	25	17	6
44	17	201	218	49	31	17	7	22	20	19	34	39	28	15	32	10	4
1763	736	559	582	26	16	26	18	16	28	27	32	19	21	10	13	20	16
12	12	17	21	42	21	21	20	23	14	36	26	29	29	23	40	18	8
7	4	19	27	21	24	36	28	9	14	32	40	20	20	21	33	22	4
168	77	48	42	500	291	271	214	4237	3164	1489	1044	4696	3400	647	979	109	48
124	72	242	272	34	25	27	17	17	20	37	41	48	42	22	16	27	11
11	0	11	6	22	22	9	11	15	10	32	24	25	20	31	32	17	14
11	0	11	9	17	12	11	11	10	12	19	29	23	21	27	39	37	3
5	3	4	15	19	16	7	9	13	13	25	33	15	15	27	40	24	1
5	3	10	9	20	16	15	18	8	5	26	26	17	14	38	45	33	4
0	0	0	0	0	0	0	0	0	0	0	0	0	0	0	0	0	0
0	0	0	0	0	0	0	0	0	0	0	0	0	0	0	0	0	0
0	0	0	0	0	0	0	0	0	0	0	0	0	0	0	0	0	0
0	0	0	0	0	0	0	0	0	0	0	0	0	0	0	0	0	0
0	0	0	0	0	0	0	0	0	0	0	0	0	0	0	0	0	0
13	4	20	15	18	13	20	18	5	12	35	44	22	28	11	21	15	5
14	6	27	19	38	31	32	23	6	18	30	49	50	35	37	34	24	4
12	8	25	17	28	18	17	24	14	18	46	53	44	25	28	35	26	11
11	3	16	21	17	12	19	12	5	8	28	33	20	17	17	33	16	0
8	6	26	13	26	19	29	21	4	14	32	50	34	29	18	22	22	7
8	0	108	135	22	25	25	25	7	14	36	33	17	22	24	39	22	5
18	9	389	330	24	19	29	19	12	14	40	19	20	36	21	22	23	5
14	4	17	11	16	18	12	16	7	17	23	34	20	28	17	22	13	3
24	1	30	39	31	14	16	12	11	12	34	45	32	27	12	28	6	2
6	3	15	16	32	18	22	25	6	15	33	30	28	26	21	17	10	3
3	2	16	34	13	8	6	2	13	13	14	19	25	22	15	18	10	1
86	17	405	354	80	69	17	37	48	160	92	49	192	110	14	26	18	7
3	1	4	3	21	4	6	7	10	9	10	15	12	10	14	19	10	3
3	0	2	5	19	8	7	2	5	3	16	15	17	8	12	21	9	9
2	2	16	8	13	12	11	8	9	7	21	11	12	12	10	16	11	4
5	1	63	39	12	5	3	5	4	8	16	9	21	15	11	12	3	1
11	6	28	20	9	13	12	10	9	7	22	21	23	21	46	69	94	67
9	1	11	8	19	8	7	9	4	10	21	20	15	16	13	8	9	2
5	3	3	15	7	16	12	14	5	12	27	24	12	17	15	29	4	0
8	0	13	8	15	10	15	15	15	21	27	32	23	12	16	18	7	0
6	2	10	18	15	7	17	10	4	26	22	31	13	16	12	15	14	0
9	11	44	40	14	13	11	11	1	9	26	24	29	13	15	20	13	2
8	3	2	9	15	12	8	3	8	12	14	12	13	18	14	17	15	1
7	0	4	6	10	14	9	5	4	9	11	20	13	13	8	13	9	3
7	6	5	6	18	16	11	5	1	3	15	11	13	14	11	17	10	13
10	2	7	11	11	14	12	13	10	7	13	20	24	15	69	104	146	36
9	0	18	11	23	11	13	6	5	7	16	21	19	11	21	35	14	5
6	3	26	28	9	4	12	12	11	13	13	29	19	6	64	89	43	17
7	6	14	28	22	11	19	14	4	11	37	33	44	21	15	15	14	2
3	2	6	13	18	14	6	12	6	8	17	26	16	19	12	13	7	3
8	2	8	14	14	7	7	9	10	8	24	25	15	16	10	13	8	0
10	1	8	14	26	17	11	8	15	7	29	21	16	18	17	17	10	0
4	2	10	15	12	12	17	14	7	10	20	32	3	14	25	15	13	8
5	1	10	4	18	9	10	14	0	7	28	23	12	14	14	17	9	1
24	8	10	9	51	32	21	12	60	72	85	91	113	96	8	21	4	4
9	3	8	11	21	19	11	22	11	18	20	20	23	11	7	20	14	2
20	11	11	19	33	26	13	19	13	21	40	37	50	39	8	22	7	2
5	5	9	8	14	16	11	1	5	14	12	20	15	15	10	10	6	2
5	3	10	16	22	24	9	17	13	8	20	15	32	26	15	28	7	1
6	1	8	17	21	9	5	4	6	5	15	23	11	18	4	20	9	3
8	9	13	16	27	23	9	15	34	29	45	37	60	40	6	22	8	4
9	1	13	12	16	16	7	4	7	15	16	6	18	12	15	9	5	3
8	3	9	13	21	18	11	2	2	7	14	11	15	15	6	8	8	0
3	2	10	5	15	15	16	5	9	3	16	8	20	8	9	13	3	0
8	1	20	14	28	7	9	17	3	9	37	24	29	24	9	15	9	4
6	3	6	8	12	10	13	11	2	9	12	24	14	17	14	14	9	0
11	1	18	9	16	11	20	7	13	5	22	21	19	6	4	17	6	0
4	4	10	17	14	8	12	9	9	7	25	28	22	19	18	12	6	0
7	0	8	7	11	12	5	14	5	8	13	27	12	11	10	18	10	1
5	5	7	16	14	25	11	6	9	8	15	15	25	19	16	12	8	2
9	3	9	11	18	25	18	11	12	11	19	29	22	23	7	16	4	0
2	2	14	8	13	9	11	10	8	7	16	7	19	16	10	16	3	4
7	2	163	161	15	15	9	11	4	5	23	20	17	17	16	16	8	0
2	0	18	7	19	15	6	4	10	10	12	18	10	7	9	12	8	6
2	1	12	9	16	11	10	13	3	7	13	19	14	9	15	24	9	0
7	1	15	17	18	18	8	15	16	7	20	17	24	21	11	16	18	4
5	1	8	6	13	10	18	10	17	26	22	22	9	16	7	9	2	5
692	306	414	455	13	17	12	11	12	29	33	28	17	20	22	23	14	6
5	4	6	10	18	18	6	5	19	17	26	16	14	10	15	17	10	8
15	10	40	60	50	24	18	14	72	147	97	94	172	137	29	19	10	4
7	4	12	8	14	16	12	6	14	24	24	17	15	8	18	17	9	2
4	4	23	17	14	18	21	18	19	16	28	36	39	28	12	14	11	2
7	4	5	13	17	8	8	12	2	4	14	15	18	8	10	12	6	3
4	4	14	17	11	6	10	9	7	2	12	23	11	9	10	32	9	0
9	2	9	11	24	17	11	13	8	15	31	28	16	18	20	20	10	3
5	10	18	17	8	7	9	2	5	3	28	10	11	7	23	27	3	0
3	4	14	12	9	10	12	7	10	10	10	17	2	7	10	15	6	5
6	6	10	7	15	11	7	9	2	8	10	18	17	7	8	21	5	6
8	1	4	13	9	10	14	14	4	8	15	18	16	20	11	12	7	1
15	8	14	19	52	30	15	24	65	91	56	45	145	101	6	9	7	0
6	0	14	23	11	9	12	11	3	8	20	22	17	7	17	8	6	1
7	4	17	14	14	15	6	9	9	20	18	15	19	7	7	17	4	8
8	5	15	14	19	24	20	22	44	45	94	55	81	68	17	25	16	5
7	2	16	12	19	10	13	10	12	11	23	23	11	7	6	13	15	0
1	0	13	9	29	12	5	16	6	11	23	22	26	13	8	11	9	0
2	5	16	7	10	8	6	16	8	15	14	20	18	10	14	14	14	6
3	3	11	12	13	6	4	8	3	6	12	17	11	16	12	17	4	16
6	0	5	5	16	4	3	15	4	9	10	14	11	13	8	9	6	0
2	2	42	54	7	5	14	5	6	13	23	18	14	10	16	23	9	4
5	2	9	12	11	7	3	6	6	8	14	19	10	9	6	17	11	1
6	1	10	17	16	9	11	15	10	8	21	19	7	5	13	14	7	2
4	1	28	28	21	10	10	5	8	12	13	4	6	10	7	11	7	0
3	6	10	15	3	8	10	0	5	6	21	13	11	16	11	10	3	0
8	2	4	3	10	7	7	8	7	7	22	12	25	14	8	6	9	3
4	0	2	8	5	8	4	9	8	9	8	14	6	11	6	13	10	4
9	2	11	7	9	9	7	6	9	5	10	17	12	6	8	16	7	6
5	1	10	9	16	9	11	11	4	6	16	14	8	5	16	10	1	8
11	2	5	7	9	7	3	8	4	9	17	13	17	16	11	11	2	0
6	2	8	7	7	15	14	5	8	4	23	8	10	11	12	14	12	0
5	1	4	14	11	9	7	3	7	5	10	10	15	8	9	16	5	0
3	1	9	7	8	3	12	12	0	4	7	11	15	12	8	16	8	0
8	3	10	24	10	5	6	3	2	5	16	12	9	10	4	13	5	2
8	2	8	6	14	13	6	10	3	10	27	19	15	11	16	15	8	0
6	1	4	8	7	7	7	6	2	5	10	11	12	10	8	11	4	4
1	1	3	3	3	11	7	5	2	7	15	7	14	8	3	12	9	2
10	4	14	10	15	6	12	11	0	13	18	30	12	17	19	12	5	1
8	0	9	11	14	12	15	19	3	11	15	30	10	10	11	25	12	0
3	0	3	9	7	9	4	5	6	6	11	7	6	17	13	18	10	5
3	1	4	6	13	3	6	2	6	3	8	9	7	7	10	10	7	2
1	4	4	7	10	12	6	6	6	6	5	12	14	10	1	11	10	0
5	2	9	9	17	10	2	5	4	6	15	11	7	9	7	15	9	5
0	0	4	2	8	5	6	1	3	2	13	9	8	8	4	9	7	0
9	2	3	3	16	10	10	4	4	7	19	20	12	6	10	14	8	2
2	4	8	11	13	8	4	13	6	10	17	16	19	15	14	10	8	4
6	8	7	5	16	12	14	5	8	9	11	13	9	18	9	6	4	1
2	0	8	11	7	15	9	12	0	5	18	20	11	10	16	20	6	0
4	1	37	36	13	5	10	15	3	5	21	14	17	13	9	12	10	0
7	1	55	55	10	12	6	7	7	5	8	10	8	6	9	8	5	2
3	0	4	3	7	10	5	7	2	5	6	19	17	5	6	14	4	2
3	2	1	9	10	17	4	10	2	7	16	19	12	6	11	12	15	0
3	0	14	10	6	2	4	6	3	7	23	12	7	5	12	6	8	6
4	1	6	4	9	5	7	6	6	3	9	17	18	4	11	17	8	0
4	1	1	1	6	7	3	4	0	8	9	7	9	10	5	11	12	0
4	2	3	7	11	5	8	3	8	3	16	11	7	9	5	9	3	0
4	3	5	7	9	8	10	10	13	5	13	32	12	8	6	17	8	0
3	8	15	3	11	14	10	6	9	6	6	12	9	8	14	21	14	0
2	2	2	4	6	4	9	5	7	9	8	20	11	10	17	10	5	0
1	0	6	3	11	7	1	5	2	2	13	10	2	2	10	9	7	3
2	1	2	5	8	11	5	6	7	2	10	19	8	12	13	6	8	6
1	0	13	8	12	16	8	9	3	6	7	14	8	12	26	19	23	1
7	1	3	6	6	9	6	4	3	10	9	8	4	6	4	11	6	5
10	1	2	7	10	8	8	6	5	10	14	12	15	15	19	17	10	0
4	1	3	5	7	8	5	6	2	8	11	12	16	11	7	12	6	0
5	1	0	5	7	8	2	1	1	6	9	9	5	9	12	10	7	6
5	0	9	5	10	7	6	6	7	5	8	10	12	6	8	20	1	6
2787	1309	318	317	17	14	6	4	11	10	15	12	8	14	10	19	12	3
1	2	10	10	10	9	3	5	2	3	11	17	20	9	11	26	1	13
8	4	13	11	16	6	8	7	6	8	8	16	10	18	9	13	12	0
1	1	1	4	18	6	13	2	5	11	15	15	10	7	11	4	14	0
2	1	1	6	12	5	6	10	5	9	14	6	13	11	5	10	6	2
3	3	4	1	13	7	4	3	5	2	10	10	9	7	8	16	4	0
3	0	3	1	5	7	6	5	11	7	9	18	16	10	12	10	14	10
6	0	5	2	6	13	10	5	1	11	13	6	9	7	8	13	2	1
6	9	9	5	17	3	11	5	3	12	15	17	14	7	17	14	5	0
3	2	5	2	13	4	12	1	0	4	4	10	5	2	9	6	16	4
5	5	21	25	12	9	6	4	3	8	12	13	3	19	9	25	7	1
6	2	3	7	10	11	12	7	7	7	10	12	6	8	9	24	7	1
2	0	3	5	5	5	3	2	2	3	7	15	10	8	15	5	7	1
2	2	7	7	6	1	3	5	5	6	6	5	8	4	6	3	11	0
1	1	6	4	16	10	2	6	7	2	10	10	15	6	12	10	5	0
2	1	8	12	5	4	8	4	0	3	5	14	6	8	6	21	3	0
6	1	8	5	11	5	3	4	1	0	11	7	8	2	6	11	11	1
6	1	3	2	10	8	2	3	4	10	6	7	7	6	9	7	6	1
0	0	3	3	8	5	5	7	7	1	10	15	5	8	6	5	7	1
3	9	4	3	9	11	11	5	5	3	4	12	7	9	12	12	8	2
5	1	67	72	9	2	5	9	3	1	11	11	10	10	12	11	2	0
2	2	6	10	10	8	5	4	3	9	12	18	13	9	12	12	12	3
0	2	18	5	11	8	3	8	10	2	4	11	14	8	16	13	10	3
5	1	6	7	17	7	8	7	5	5	11	11	14	13	17	8	6	1
3	0	8	2	3	10	4	1	1	7	11	5	7	10	9	9	8	2
2	5	5	2	12	12	3	5	6	7	11	15	3	5	7	13	5	1
6	4	17	12	7	10	8	7	2	7	5	14	11	7	4	8	9	7
4	0	14	10	11	4	8	13	2	8	21	16	7	10	15	10	12	0
1	0	6	6	3	5	4	10	0	8	11	10	18	10	5	10	5	0
5	0	8	3	16	3	8	5	9	9	5	7	12	5	7	9	4	0
2	1	3	4	9	10	2	11	6	7	12	10	7	5	9	7	2	1
3	0	0	7	11	3	13	10	3	1	10	10	9	12	8	18	13	7
1	0	13	10	6	5	7	14	2	3	13	11	12	8	11	16	5	3
2	2	3	6	13	6	12	6	8	7	10	13	11	9	7	16	13	2
7	1	5	13	9	10	8	3	4	6	17	10	7	8	10	14	12	0
6	1	5	9	5	5	6	10	0	6	15	12	14	11	12	17	2	4
4	2	2	5	11	12	4	11	3	5	16	11	8	8	11	11	6	0
8	0	5	3	6	8	5	10	2	5	18	16	11	18	10	17	7	0
7	0	11	18	19	18	17	33	24	16	46	56	42	40	8	18	18	2
3	1	8	8	4	6	3	3	7	6	14	8	8	6	12	8	19	3
3	3	5	2	10	13	10	13	1	6	8	27	8	13	18	28	16	2
0	1	10	8	10	9	12	8	1	2	6	6	5	7	9	11	9	1
2	6	4	9	15	6	13	21	5	3	23	18	13	11	17	13	11	0
6	5	33	35	12	7	11	8	4	1	9	17	6	7	11	19	6	0
6	1	7	2	5	6	6	1	6	7	3	3	5	6	9	8	3	5
4	0	1	2	6	5	5	4	6	3	4	9	5	11	11	12	11	1
4	2	47	42	4	6	9	6	7	7	6	12	7	8	12	13	14	6
11	0	9	20	16	6	11	11	5	7	17	14	6	11	22	17	7	0
6	2	19	24	7	8	4	7	5	6	11	5	6	6	5	15	1	1
3	4	9	6	13	7	5	5	5	3	13	13	8	7	8	19	14	1
3	1	7	8	11	7	9	8	7	8	20	17	7	9	18	24	12	7
5	1	5	14	8	10	15	8	2	6	9	6	14	7	28	14	10	8
2	4	1	10	14	11	2	8	9	9	19	23	14	5	22	21	5	2
1	1	5	4	12	9	3	4	2	8	1	10	20	7	10	17	5	3
4	1	6	5	10	6	6	5	2	7	8	12	12	2	9	19	4	4
5	0	7	10	14	6	9	3	3	3	21	6	12	8	14	23	19	3
6	0	6	3	17	5	5	1	5	3	13	5	10	10	10	18	9	1
3	3	11	9	17	7	13	3	1	6	10	20	11	7	15	17	9	0
3	1	18	20	7	2	6	7	3	3	7	18	7	7	17	20	14	0
2	1	4	3	14	5	1	1	2	0	4	10	3	5	14	12	8	1
3	4	3	3	8	11	8	1	3	5	12	15	10	8	7	21	7	2
5	5	4	7	12	6	11	3	9	4	14	13	5	14	8	13	6	0
5	1	3	4	13	6	5	6	8	6	10	9	10	4	11	11	7	1
6	0	2	2	11	10	6	7	5	16	6	14	7	9	10	16	12	2
1	3	6	7	13	5	7	9	9	7	13	8	11	8	12	10	4	3
4	0	6	2	5	7	5	9	6	8	11	6	9	9	10	16	9	2
5	0	3	10	16	12	8	12	14	7	9	18	7	14	19	19	4	3
7	0	11	4	8	11	11	5	7	4	16	23	9	11	12	20	8	2
1	0	5	6	8	5	7	6	8	5	18	16	10	18	10	18	6	0
2	1	15	9	10	8	8	13	6	8	12	14	14	12	9	11	7	1
6	6	2	2	12	7	7	5	5	10	11	7	9	4	12	10	11	0
7	4	8	7	9	7	2	6	11	4	15	11	13	15	11	10	5	5
2189	1299	316	233	11	8	11	13	9	8	15	5	10	15	13	23	17	11
1	4	10	4	9	9	4	6	3	11	12	8	5	10	7	10	3	1
3	3	5	3	11	14	2	2	4	7	16	13	15	6	11	17	7	10
2	0	3	6	11	10	4	4	5	2	6	9	4	11	8	12	9	0
1	4	4	9	13	12	4	1	6	4	12	12	15	11	17	13	6	3
2	0	11	4	12	9	5	17	8	12	7	20	14	10	13	25	12	4
6	6	5	9	7	5	9	4	8	8	9	23	17	6	7	8	13	1
5	6	11	10	11	4	5	14	7	4	17	21	10	3	20	22	9	3
5	0	13	10	7	12	12	14	5	7	16	18	13	13	22	21	11	3
4	3	13	16	16	6	11	10	11	5	25	14	14	15	20	16	10	4
6	3	15	14	8	11	5	13	1	4	11	13	12	10	12	14	17	4
8	5	7	5	14	13	4	10	5	5	17	19	19	9	7	15	15	4
11	2	24	21	23	17	15	23	18	9	39	56	33	21	11	21	14	0
12	3	45	60	32	18	17	16	25	46	79	53	57	57	74	134	55	21
7	2	16	12	13	16	8	8	2	4	19	10	15	12	17	20	17	2
6	7	14	13	19	16	11	16	2	5	14	24	15	15	13	13	14	0
4	3	15	6	5	11	9	15	2	6	9	20	10	11	18	26	6	0
7	1	12	11	9	21	14	10	14	7	21	18	12	17	15	17	13	6
9	1	7	4	5	7	12	15	8	7	12	6	8	6	11	24	9	2
19	3	17	27	40	18	28	27	19	28	84	59	112	64	12	17	12	0
3	1	8	15	5	4	6	8	10	5	15	14	17	14	20	35	13	0
1	1	6	5	7	8	2	1	5	3	2	16	5	6	7	15	8	5
6	4	5	5	19	5	7	10	6	8	16	16	16	5	20	26	7	0
3	3	12	7	15	9	6	5	6	8	12	16	7	15	18	16	8	2
4	1	7	2	4	5	4	4	2	4	6	6	5	4	6	8	6	3
5	3	7	4	11	18	10	10	17	16	25	22	18	20	17	16	4	4
7	0	11	8	10	10	4	5	1	10	20	16	9	14	8	18	18	0
7	0	20	10	14	18	14	7	7	16	16	29	15	13	8	14	15	1
6	0	7	1	9	11	4	8	5	9	20	15	15	3	10	10	10	0
5	2	11	13	6	5	11	7	5	3	13	24	17	8	10	7	10	3
2	5	5	7	8	7	12	11	5	15	31	25	10	14	13	23	10	5
8	2	8	14	16	7	21	14	6	11	21	20	11	12	19	23	11	4
5	0	0	8	7	13	7	8	9	14	35	19	13	9	11	18	11	5
3	0	8	4	19	9	10	9	8	7	28	13	12	14	10	13	23	2
8	1	8	6	6	7	11	10	2	13	22	32	12	7	8	13	15	4
4	5	9	9	14	19	19	11	4	13	20	22	15	18	12	16	11	0
5	1	25	30	8	8	17	18	8	7	19	22	11	18	16	17	8	3
1	0	5	5	7	13	11	9	2	11	25	16	13	5	13	29	10	1
6	1	13	14	14	8	29	15	14	10	16	25	14	7	11	12	10	1
27	9	23	27	131	79	132	99	383	456	432	352	590	396	101	152	39	22
5	0	10	10	18	8	16	12	20	16	21	24	14	6	22	11	6	1
2	2	10	6	16	6	16	7	5	18	25	25	18	10	10	23	11	9
2	0	60	86	16	7	3	10	12	10	22	12	14	5	9	12	12	1
7	3	8	10	22	9	19	14	14	23	23	35	16	12	17	13	15	1
9	2	7	4	16	18	12	12	21	32	20	28	13	16	10	15	8	1
4	0	24	30	13	8	10	6	5	4	11	15	11	10	16	13	2	3
2	1	11	9	11	6	8	7	8	13	35	18	19	8	21	27	6	0
5	0	7	6	15	10	6	15	3	5	24	18	16	6	11	10	10	2
7	0	12	8	13	10	11	11	6	10	25	26	20	13	20	22	7	0
2	3	10	10	13	21	9	9	8	6	27	25	20	12	9	15	15	0
4	1	5	10	18	11	11	2	9	10	20	20	11	7	9	17	5	0
6	1	5	10	18	18	5	7	4	18	12	17	16	15	13	19	6	1
6	1	25	56	5	14	7	6	6	9	20	18	10	14	11	18	6	2
7	1	20	11	11	8	6	8	11	13	20	18	13	8	10	12	5	0
5	3	7	11	9	6	16	9	9	14	24	14	18	11	33	41	38	24
9	0	8	5	9	10	8	12	2	9	17	16	13	14	20	36	14	5
6	0	11	6	14	12	12	2	3	6	20	11	9	11	11	12	21	1
8	1	43	48	13	6	10	2	6	8	22	21	7	9	18	20	23	2
3	4	16	6	10	3	6	9	5	11	12	21	8	14	19	16	12	2
9	2	22	15	10	8	15	22	7	14	21	29	24	11	13	15	10	1
8	2	15	17	16	19	6	5	2	6	17	20	14	11	12	15	6	0
13	2	15	10	14	14	11	30	7	13	29	29	15	15	13	22	19	3
11	4	160	158	17	18	17	22	10	20	56	43	98	65	15	25	23	3
6	2	29	19	21	15	23	18	19	21	47	51	66	44	21	23	14	2
7	1	20	15	15	9	13	6	13	13	25	19	13	15	17	20	11	2
14	2	17	4	18	19	11	10	8	13	34	23	16	17	32	30	34	6
7	6	7	5	8	9	10	4	6	18	12	15	16	6	15	11	14	3
3	0	11	10	15	12	10	10	6	12	29	21	10	13	12	13	12	2
3	0	11	4	11	4	12	18	4	3	9	10	22	18	10	17	5	4
3	0	8	8	10	12	7	6	6	5	10	14	16	5	19	22	10	0
3	5	5	10	10	14	16	10	3	8	25	18	14	11	20	26	12	4
3	3	3	9	5	12	7	7	4	8	21	23	9	11	18	12	7	3
10	2	6	6	10	12	15	15	5	13	15	14	11	10	12	19	12	1
5	1	12	3	13	11	11	14	1	6	13	16	17	12	4	13	10	1
8	0	14	6	19	11	22	4	3	4	13	17	18	12	20	17	10	5
4	0	8	7	12	9	11	11	1	8	24	25	9	13	19	22	7	2
1	1	16	4	17	6	10	3	0	8	5	10	13	9	13	14	16	1
5	3	12	13	6	14	20	13	0	8	23	18	16	18	18	14	8	0
10	2	10	12	18	13	7	19	6	23	22	28	11	12	15	18	13	3
6	1	13	14	16	9	11	11	13	14	35	24	25	23	12	10	12	2
2	1	12	16	15	12	23	15	9	16	38	22	20	15	13	25	18	0
5	4	8	6	18	15	11	9	19	16	27	22	17	16	16	19	8	0
9	5	55	50	17	22	23	19	5	22	56	51	59	77	18	24	18	3
7	3	35	51	12	7	10	6	2	4	7	36	22	16	12	18	23	2
280	90	423	368	13	18	16	5	5	7	22	20	11	16	14	20	19	1
5	2	6	4	6	10	13	5	2	5	13	21	8	11	6	12	3	0
5	0	10	4	15	4	7	7	9	10	22	14	11	10	15	14	13	3
3	2	12	9	7	16	6	15	4	9	11	17	13	14	8	21	11	9
7	1	13	9	12	4	11	2	14	7	24	10	11	11	17	15	3	13
6	0	8	11	11	16	14	13	4	9	24	12	9	18	20	14	12	5
5	2	7	11	6	13	7	8	1	13	21	19	8	15	21	15	9	4
4	2	7	13	14	9	10	9	5	3	19	23	6	8	11	19	11	2
2	3	9	9	12	12	4	5	7	11	13	14	6	6	10	22	11	0
5	3	10	19	13	8	13	1	8	9	17	20	9	9	11	6	13	2
3	2	37	43	12	12	7	8	5	9	19	16	13	17	16	18	6	0
2	0	6	8	13	9	7	10	10	13	18	30	20	5	13	16	16	4
8	2	17	12	13	4	5	9	4	12	12	17	13	9	18	15	8	4
5	4	9	12	22	13	25	14	6	6	31	40	16	21	14	19	11	0
18	12	17	11	64	70	35	32	102	185	119	123	280	214	139	166	112	29
2	0	26	32	13	8	9	10	7	5	24	21	22	11	13	13	13	1
2	0	5	2	8	6	6	10	2	7	14	13	11	8	18	14	7	1
7	0	3	5	14	9	12	12	8	5	15	15	9	12	14	30	12	1
3	1	12	13	21	16	37	13	5	8	30	37	27	17	12	18	14	0
8	0	14	12	13	13	13	12	2	8	25	24	12	10	24	46	14	4
6	1	11	5	15	13	19	12	6	7	15	40	11	9	15	20	14	0
7	1	11	9	23	12	13	8	0	7	17	32	16	19	13	18	10	0
6	4	37	29	20	11	15	14	6	10	29	19	17	13	13	38	12	8
7	0	10	14	21	8	20	16	3	6	31	29	16	11	28	13	12	0
9	0	12	8	18	9	14	21	2	10	22	39	20	7	22	26	17	1
4	0	11	9	13	9	16	7	12	15	21	28	12	8	10	9	21	0
3	5	11	4	14	9	14	4	4	9	6	15	9	11	15	13	8	0
5	0	12	4	9	10	13	7	3	6	9	20	8	8	16	13	8	0
0	1	8	6	9	4	6	9	1	4	13	9	11	13	9	7	10	4
2	2	7	7	15	7	5	7	2	3	10	12	5	7	12	20	11	1
3	0	7	6	13	9	7	5	2	6	12	24	10	9	11	12	9	2
3	0	7	5	7	8	4	4	10	6	11	18	7	9	12	13	8	0
5	3	6	1	9	3	12	5	4	5	9	6	7	11	10	26	26	1
[truncated: 306,840+ more rows]

## Sheet: GR ChIP-Seq Correlations
Exp1A	Exp1B	Exp1C	Exp2A	Exp2B	Exp2C	Exp3A	Exp3B	Exp3C	B1 dex Rep1	B1 dex Rep2
182	228	227	158	186	252	189	247	205	29	34
43	20	28	47	30	24	46	35	42	33	21
41	51	22	27	46	41	43	35	61	10	10
15	21	9	27	10	9	14	17	27	24	19
26	26	30	20	25	23	29	26	21	6	7
14	15	17	40	49	18	20	22	19	6	11
11	29	22	28	21	13	31	16	14	28	17
16	28	3	39	8	27	21	17	9	17	17
14	19	9	11	12	15	24	21	19	5	8
76	105	72	83	86	79	136	69	57	18	25
10	11	9	6	26	9	10	8	2	9	7
28	31	31	28	36	18	38	18	18	476	377
19	25	35	20	18	14	26	11	17	30	56
25	16	32	27	12	22	36	18	16	58	42
12	3	8	14	20	16	17	13	28	8	9
69	64	43	55	69	41	61	44	61	29	48
35	21	12	19	27	24	17	37	44	67	52
20	30	7	31	9	19	21	18	14	11	28
18	16	17	26	36	21	17	43	14	23	7
167	112	113	172	94	90	167	162	155	197	166
28	73	40	59	42	27	78	44	58	76	90
30	38	29	42	17	34	40	31	30	22	13
254	357	269	340	217	244	343	339	358	319	229
7	14	3	13	19	8	12	8	18	11	17
25	22	15	39	16	19	23	27	11	16	13
13	22	19	31	63	15	26	18	20	21	15
17	11	18	15	25	6	9	10	8	18	28
55	53	20	32	30	30	31	29	45	21	21
17	9	11	36	19	31	38	25	16	10	16
11	20	20	39	12	35	40	38	23	115	106
34	22	48	29	46	27	40	22	31	13	7
378	493	388	501	460	385	618	504	445	41	48
11	10	16	12	39	19	10	11	5	2	9
5	5	12	20	19	10	13	17	9	8	7
14	20	18	21	18	27	22	5	41	14	8
10	16	18	17	7	15	31	23	14	13	3
11	17	13	16	21	13	8	12	15	41	79
113	147	151	212	184	128	212	181	193	460	383
6	20	14	12	10	8	23	9	10	14	3
31	11	13	6	5	5	4	21	15	15	7
15	7	14	15	9	19	2	8	9	6	3
415	647	743	549	713	787	643	932	870	124	157
12	17	21	20	15	38	30	22	32	14	24
393	464	402	571	461	412	630	457	465	18	17
13	38	6	6	6	11	11	9	7	11	12
784	895	650	1145	920	750	1226	980	865	490	370
84	72	76	76	65	74	77	91	75	32	19
37	28	52	56	50	60	86	46	56	18	16
34	22	20	11	26	18	21	19	22	20	14
156	193	182	216	150	197	298	234	212	151	116
77	73	70	98	107	78	111	60	76	102	96
28	18	19	41	22	26	28	46	26	2	5
9	9	12	10	12	16	9	20	10	13	7
49	64	52	64	43	29	81	46	41	94	78
15	16	18	19	19	11	27	17	17	34	25
65	73	82	78	62	75	98	67	75	109	74
8	17	13	17	3	7	13	18	18	7	6
321	356	238	366	251	256	397	373	277	85	113
19	15	30	10	27	24	18	29	32	19	14
144	247	185	201	243	222	226	223	246	66	70
17	26	16	8	17	17	11	17	20	20	10
12	5	7	14	18	12	6	17	10	17	8
25	45	24	27	36	28	37	21	46	24	19
6	7	10	12	17	13	19	18	13	18	12
13	19	11	28	5	10	25	12	8	45	27
305	258	239	439	256	335	423	296	248	195	189
7	12	9	17	18	17	35	11	3	11	12
161	204	131	234	193	151	228	202	184	60	54
27	29	31	22	20	29	25	20	23	7	11
44	49	34	73	50	63	50	52	51	11	15
5	5	10	12	16	29	14	16	15	45	22
20	31	44	12	77	46	24	33	28	4	28
4	13	9	11	13	7	18	14	21	12	7
15	11	10	7	13	7	23	3	20	5	6
33	55	34	48	21	48	58	38	54	34	37
7	18	6	21	12	9	18	23	20	46	50
2	16	16	5	0	11	15	23	15	11	2
11	2	8	15	3	6	25	12	23	6	11
14	22	8	21	22	29	12	24	25	24	12
27	29	21	38	50	19	50	44	40	18	13
962	1244	960	1060	1012	865	1313	1293	1031	387	356
18	21	34	47	49	38	92	30	36	30	25
16	11	8	10	13	12	14	7	16	1	9
128	144	122	160	148	132	202	193	105	9	4
12	5	14	3	12	19	11	29	29	13	15
16	58	25	15	15	33	36	20	47	46	56
12	18	22	24	20	26	18	25	23	10	10
17	19	11	22	35	22	14	10	12	9	14
7	6	16	23	17	9	28	14	12	23	2
686	854	716	722	708	589	919	835	723	254	208
6	8	10	14	14	14	17	20	30	1	0
19	29	16	19	30	20	19	18	27	27	14
82	39	40	74	94	39	74	79	61	16	16
8	15	14	11	18	10	12	10	4	6	4
1462	2035	1584	1604	1277	1430	2044	1798	1845	410	370
15	15	11	18	9	4	9	20	19	5	0
11	26	8	9	7	10	14	12	24	11	12
24	47	17	16	27	21	32	24	42	11	10
1	11	16	16	16	17	10	28	7	14	13
59	71	92	65	70	105	67	52	99	9	7
26	33	25	38	34	23	31	13	32	36	35
2	13	13	9	14	11	18	10	10	9	3
12	13	9	9	20	6	7	29	16	4	0
7	18	16	10	33	8	16	12	10	8	0
28	13	9	6	14	25	23	3	14	21	8
61	30	50	61	51	39	62	55	52	22	15
180	236	208	183	149	200	235	261	215	53	38
84	102	51	96	96	101	104	94	95	49	19
30	49	36	43	57	43	70	52	52	59	37
51	66	70	87	38	85	74	55	75	35	17
100	88	78	96	42	84	99	132	84	99	98
10	15	8	17	6	16	8	12	14	10	7
11	28	20	15	9	18	9	20	18	38	35
25	30	26	28	19	30	34	32	25	23	19
512	599	424	648	443	437	718	619	524	97	82
32	24	19	27	13	32	48	31	23	23	14
22	21	24	28	15	10	44	18	5	60	69
129	164	109	188	105	127	197	125	122	150	111
356	401	294	447	422	332	451	415	333	236	193
62	59	37	42	60	30	40	70	44	12	30
125	142	112	163	185	142	213	199	93	147	130
26	36	6	34	15	24	26	3	11	14	11
10	20	13	20	10	12	16	18	9	22	11
44	36	32	33	44	24	45	37	23	17	9
7	18	25	17	2	21	20	22	20	93	76
146	143	98	156	107	103	134	167	160	42	37
106	107	107	102	110	89	88	121	96	25	40
222	207	200	333	228	205	314	266	221	24	18
31	22	16	29	14	15	29	32	28	47	65
23	15	28	18	5	28	31	14	13	28	41
35	70	58	42	39	85	50	93	70	2	0
2	14	11	10	1	10	14	22	21	27	35
11	16	10	16	18	4	16	10	16	8	11
376	464	400	569	399	471	638	445	515	10	11
12	16	18	11	0	8	18	7	9	3	1
88	101	78	125	141	92	108	92	98	29	22
13	14	21	15	12	16	12	28	18	26	19
9	16	10	25	0	12	10	9	24	87	67
43	43	19	35	25	25	64	42	27	77	68
26	18	5	22	13	10	4	14	23	18	12
29	26	17	16	15	16	25	8	33	66	50
55	66	49	78	113	58	97	79	85	22	24
27	21	7	22	15	17	25	20	21	24	22
232	646	1089	203	568	994	297	806	1362	135	106
248	283	239	265	219	272	339	364	302	143	174
220	278	275	264	216	229	312	281	213	135	88
88	115	70	101	49	73	105	69	80	62	42
9	8	9	15	23	10	10	15	9	22	14
12	20	13	17	29	25	22	11	15	3	3
27	19	14	12	15	25	32	25	17	42	43
1046	1122	809	1234	1021	745	1257	1231	885	338	328
32	44	30	41	35	30	69	61	36	28	16
29	35	23	27	39	22	33	26	23	43	36
17	28	19	28	5	12	14	24	15	14	17
63	157	46	70	61	66	99	61	79	23	35
17	20	18	30	20	20	14	34	24	36	15
20	28	15	15	35	13	5	9	21	0	0
7	17	22	6	41	24	19	15	10	0	0
16	27	11	23	23	16	27	12	8	32	36
32	54	38	46	47	59	92	65	51	35	12
26	30	31	47	52	41	58	51	29	30	18
64	79	39	97	60	46	92	55	62	26	12
20	27	5	15	15	10	23	9	21	31	25
13	34	15	18	10	9	22	28	19	39	18
22	24	21	25	26	20	19	30	21	36	44
20	15	22	45	3	18	23	17	18	23	16
5	24	13	13	12	18	24	14	5	5	4
16	9	17	9	9	16	15	3	22	53	62
71	36	49	67	52	42	86	69	73	129	110
6	13	4	10	9	15	11	13	13	10	0
14	26	4	16	11	5	12	14	11	3	15
16	14	17	19	28	11	13	9	8	32	22
40	76	22	42	31	46	67	49	38	7	0
173	209	167	185	173	165	189	199	212	16	36
48	164	159	108	112	209	103	169	180	45	64
13	12	13	25	16	24	35	32	39	6	2
47	56	34	47	20	62	91	38	41	29	17
34	68	49	59	48	64	67	79	67	32	29
102	120	96	154	181	115	143	95	102	13	12
8	19	1	7	22	10	19	14	3	17	8
154	117	101	169	148	142	148	170	134	67	80
34	74	28	59	50	31	66	44	36	3	6
2	20	12	14	2	8	19	6	16	15	9
17	11	5	21	12	15	22	27	36	7	12
47	54	58	73	43	37	63	45	43	88	59
29	81	34	39	77	46	41	65	64	102	70
108	154	110	181	174	129	141	140	123	118	85
1	0	21	14	6	14	7	19	29	17	2
231	280	189	218	212	241	276	288	245	181	206
12	8	6	11	2	15	12	30	17	13	10
11	29	15	25	15	16	40	13	6	5	11
7	14	23	26	4	17	4	20	17	3	0
89	137	93	153	106	78	179	121	82	111	113
6	18	14	8	9	22	18	6	18	10	3
97	544	536	70	459	473	69	702	551	48	51
9	23	12	24	18	11	16	16	10	48	27
23	41	26	39	23	29	21	42	23	12	16
50	69	35	78	49	35	111	72	61	154	113
10	8	6	10	16	19	8	3	13	5	10
90	108	121	92	96	128	136	101	98	32	18
214	250	217	319	273	233	396	321	272	77	98
62	54	50	52	38	52	70	52	52	6	3
23	34	37	37	33	31	51	51	28	25	38
53	58	49	56	44	57	46	40	43	7	7
11	23	21	22	13	31	27	13	28	12	2
26	20	18	22	15	23	42	57	27	13	19
9	16	7	20	33	19	21	22	20	51	26
213	218	166	151	242	145	297	200	137	270	261
12	18	11	19	15	23	30	12	10	56	56
19	22	8	29	9	10	13	29	6	25	13
71	102	60	123	84	56	112	120	108	174	124
20	3	18	12	18	4	14	27	11	4	18
10	12	17	10	10	27	13	29	19	12	12
14	8	12	15	7	11	16	8	14	47	56
144	151	185	204	179	218	211	202	205	141	98
481	827	636	657	788	596	805	801	776	556	501
20	17	16	31	26	7	16	25	9	8	7
60	114	81	102	70	77	114	116	86	6	14
12	27	30	28	5	28	24	24	24	3	13
8	0	9	12	15	16	13	16	6	54	43
11	20	14	18	8	12	11	5	9	14	16
19	24	17	25	21	15	34	58	21	66	66
11	12	16	11	5	11	19	12	10	24	18
243	229	179	282	232	204	318	264	225	54	69
14	9	7	19	0	15	34	10	16	16	18
14	4	13	4	17	13	16	13	8	13	17
9	21	8	7	7	13	13	20	7	17	14
37	40	41	44	60	48	35	56	40	100	81
105	119	134	157	134	181	207	128	157	88	104
146	215	184	182	263	230	196	303	235	55	52
24	29	32	30	20	38	29	32	25	154	87
22	17	20	28	16	18	10	27	34	59	61
30	22	26	37	23	14	23	26	15	4	10
302	435	334	390	453	402	435	496	442	208	198
30	31	29	20	47	22	37	34	35	4	4
10	19	7	20	8	14	18	16	10	29	16
15	13	18	29	7	20	36	32	17	87	83
112	167	90	149	100	116	160	158	141	40	19
29	36	22	27	15	22	33	18	24	24	23
150	184	146	179	214	171	193	211	179	29	14
12	18	27	16	28	41	6	29	42	17	8
5	19	8	20	2	13	9	9	14	8	23
44	68	77	83	125	105	87	87	122	19	26
460	424	347	550	455	461	612	592	444	365	243
20	26	7	27	23	6	22	5	10	14	30
15	12	21	23	10	16	21	19	9	111	94
14	20	24	9	14	11	15	14	11	12	2
47	66	54	60	49	38	109	51	47	7	0
512	713	592	787	615	667	980	704	633	356	294
6	12	6	10	15	10	21	17	15	9	14
20	21	14	21	37	25	21	10	17	20	8
47	60	43	39	35	36	54	55	35	15	13
84	94	73	117	109	78	123	103	70	40	25
28	50	39	34	19	37	67	31	36	101	59
44	62	61	43	52	67	46	64	79	9	5
16	3	9	24	21	15	14	11	8	12	7
0	15	25	4	14	19	9	14	27	2	0
20	18	20	15	48	52	31	45	9	12	14
102	84	73	86	92	90	113	115	86	20	20
34	27	26	26	5	30	47	24	9	12	10
13	14	9	15	2	14	16	21	14	24	6
23	32	27	37	26	21	31	16	27	43	34
4	18	15	7	4	10	15	19	8	5	0
13	7	6	14	17	16	13	10	11	37	31
12	23	22	20	1	29	22	21	21	6	4
9	13	7	20	15	19	10	14	14	3	6
25	31	37	34	13	41	43	46	35	66	34
35	17	25	30	25	13	42	42	22	13	7
39	38	36	42	44	38	72	47	34	16	16
32	28	21	18	21	11	27	20	15	18	12
17	51	55	23	57	63	36	46	73	27	43
26	39	56	61	45	55	68	44	43	69	73
45	66	42	61	5	35	61	58	71	261	291
14	29	12	28	21	19	43	35	23	25	17
159	262	229	257	251	280	236	263	242	132	107
11	1	22	3	39	6	16	14	12	5	8
7	14	9	9	16	11	5	33	5	23	25
17	9	31	39	25	22	28	28	32	14	7
17	4	18	17	26	7	19	27	14	39	27
64	64	36	74	73	87	89	83	75	23	20
325	366	313	500	403	356	643	462	414	126	70
16	21	12	16	17	17	22	11	19	18	14
17	36	33	13	38	10	14	22	25	16	10
64	64	78	76	65	45	110	88	67	66	74
24	9	16	22	24	7	26	7	26	15	16
122	160	121	157	124	123	168	157	136	357	331
13	25	13	35	22	19	20	36	8	30	21
35	31	29	38	41	27	37	42	37	17	5
365	439	383	476	400	451	543	470	462	562	575
14	30	26	39	25	18	31	18	11	45	22
24	28	30	35	39	32	19	13	38	25	15
6	22	31	21	13	8	18	1	12	7	11
7	2	22	18	14	13	22	14	9	10	20
152	339	224	244	244	213	251	312	275	121	88
150	159	134	188	164	154	216	174	169	202	181
257	310	217	313	201	290	383	299	274	44	51
17	28	6	19	18	27	11	6	18	20	23
14	36	31	24	21	18	36	24	21	10	7
50	76	39	107	56	63	63	66	55	17	9
58	35	56	75	61	55	77	115	40	27	12
76	131	98	93	65	95	106	135	98	32	17
464	702	573	611	667	551	811	735	602	395	326
43	31	19	43	44	37	67	36	32	18	19
44	29	21	29	48	23	43	22	34	1	6
62	63	70	64	67	61	96	76	69	30	22
16	17	4	20	32	10	21	17	27	7	8
10	32	10	18	17	12	17	15	14	7	6
18	13	18	37	13	13	28	18	30	38	42
43	28	44	48	29	27	45	56	52	60	38
48	71	50	49	29	65	55	41	78	151	100
22	27	24	23	11	39	24	16	36	24	32
46	40	33	32	69	53	30	76	43	100	49
71	49	76	78	103	108	99	79	129	90	80
13	17	21	25	15	24	38	13	10	12	9
17	14	6	16	16	28	21	21	28	7	7
29	9	23	26	24	18	24	5	22	26	49
17	54	51	42	55	33	49	40	50	19	12
15	11	13	12	15	9	15	24	16	5	7
13	22	11	8	15	13	33	23	23	12	1
93	107	124	85	112	145	114	106	124	20	6
14	27	10	20	11	22	52	30	22	27	11
12	12	13	5	14	11	8	5	11	4	0
16	14	7	16	22	20	17	20	14	22	16
62	67	83	90	64	68	96	93	76	64	75
21	19	24	21	31	9	32	16	20	33	21
27	27	27	23	20	17	34	37	37	17	17
4	19	5	17	14	12	16	18	6	18	25
16	16	5	16	5	11	15	14	11	13	23
125	165	160	149	179	118	188	198	137	93	99
6	5	7	13	12	21	26	26	19	13	24
16	15	7	25	16	14	22	22	12	27	17
178	280	170	179	188	151	216	216	249	157	110
20	43	18	36	21	25	45	12	23	238	199
22	30	10	16	12	21	26	7	11	7	0
495	612	473	598	597	490	629	462	567	445	344
65	135	74	109	87	80	150	115	124	13	12
10	28	3	13	13	8	16	2	8	39	32
6	16	17	15	22	9	25	23	47	10	14
58	91	65	82	79	72	82	68	90	9	12
18	4	17	17	8	14	16	13	20	20	10
145	214	144	199	152	208	216	171	195	27	17
11	14	12	21	20	12	12	7	22	7	11
32	30	19	32	29	25	56	35	41	7	6
6	37	2	14	33	9	14	14	8	7	15
57	56	30	67	42	55	67	52	32	17	13
158	155	131	232	224	172	190	199	200	205	148
15	19	8	8	8	10	28	23	8	11	18
276	385	347	359	425	320	422	385	337	73	89
31	40	24	32	38	32	37	53	29	151	183
37	34	22	15	31	30	54	45	17	20	2
24	36	28	39	41	49	33	30	46	276	187
14	17	16	36	29	36	23	10	20	71	89
105	110	90	101	110	67	128	88	93	138	141
55	45	47	52	49	46	62	23	41	5	2
576	700	663	814	782	740	898	860	726	62	89
451	545	526	508	535	534	541	652	615	158	140
13	28	24	22	23	20	21	30	31	4	1
43	68	42	55	59	55	59	51	40	5	15
12	22	16	32	26	20	30	12	17	101	120
46	65	55	62	63	53	67	79	78	10	20
4	18	5	13	11	4	18	14	21	15	4
55	54	40	54	51	47	73	74	34	29	31
26	22	17	20	6	15	38	23	11	61	70
32	79	45	61	54	56	42	63	58	67	41
118	170	179	104	128	219	97	169	232	196	181
10	12	13	6	20	11	18	10	6	61	69
8	15	9	6	3	24	16	17	26	9	10
57	87	53	58	58	50	73	71	68	32	24
33	37	59	43	38	32	43	35	41	8	5
7	21	12	17	28	9	19	11	6	12	17
144	133	158	155	117	171	198	175	175	99	87
13	3	13	16	23	13	19	9	7	22	11
132	114	144	168	139	142	122	134	137	21	30
29	33	33	23	7	25	39	35	34	22	9
92	145	122	104	98	107	126	120	109	29	23
21	41	39	26	16	35	32	37	25	7	5
12	11	15	12	21	7	22	24	16	30	33
12	19	20	22	3	3	12	21	9	24	30
23	21	11	25	3	15	21	15	18	7	6
47	90	60	67	58	68	68	67	74	41	31
12	25	14	18	24	28	18	20	31	0	1
39	10	30	13	23	36	24	24	25	18	9
13	27	29	13	19	16	11	26	33	42	19
70	57	42	88	64	35	98	80	46	68	72
7	9	3	12	4	14	11	24	13	1	7
12	33	12	18	14	23	28	35	20	29	19
120	116	119	133	76	89	143	132	83	277	174
38	99	50	75	73	51	104	64	71	29	20
47	45	22	47	65	42	47	44	46	8	4
14	14	2	9	21	14	27	16	11	64	56
271	346	247	355	256	258	355	244	275	196	155
7	7	10	5	7	20	5	19	25	15	2
183	222	158	207	182	214	260	296	260	75	111
18	10	26	38	42	30	48	18	14	6	7
99	91	136	136	106	123	136	118	87	224	183
223	250	246	246	200	208	311	218	219	38	21
2	7	8	18	15	10	10	16	9	26	17
10	33	8	29	11	14	34	21	13	39	17
19	23	16	18	18	38	15	37	35	18	13
136	176	120	189	173	130	202	145	132	5	2
172	177	145	213	135	123	232	135	160	7	9
21	36	29	19	19	11	49	21	15	65	62
16	4	6	27	2	5	19	19	19	68	29
36	44	39	39	15	25	49	41	38	35	26
17	32	7	22	10	15	12	10	11	6	2
10	16	15	10	16	9	11	11	5	72	66
14	13	25	21	19	30	26	41	31	30	34
53	55	34	62	66	62	83	61	53	108	99
13	8	13	27	35	22	23	23	12	12	4
15	26	11	27	19	16	22	12	0	22	15
160	145	132	167	147	161	196	113	160	32	18
32	39	33	38	19	18	43	42	40	46	51
19	32	29	24	34	26	29	24	27	4	12
6	25	21	25	13	34	12	19	39	15	6
5	38	26	12	23	23	25	42	24	3	5
8	20	12	15	27	12	13	26	17	1	7
18	32	32	14	26	21	28	22	32	5	3
89	67	68	76	68	84	93	89	110	7	10
40	11	13	38	18	27	34	33	26	12	14
16	12	11	14	16	14	22	16	21	30	10
54	46	39	48	59	53	76	57	48	96	102
110	187	173	157	186	206	230	170	219	9	14
331	394	364	354	330	313	441	374	355	189	155
209	211	182	202	272	195	247	294	143	179	189
52	68	67	67	44	78	88	87	92	9	7
62	68	81	69	59	45	90	85	73	8	3
27	35	34	43	44	42	40	39	42	36	22
14	18	2	14	12	17	6	14	8	19	1
201	304	209	251	201	246	312	341	288	104	107
18	29	12	19	5	8	21	10	25	30	19
43	41	33	60	41	34	35	42	43	20	24
10	6	9	11	8	18	10	18	16	3	0
763	767	674	974	776	737	1119	915	806	290	306
28	27	21	39	8	13	36	49	18	20	18
167	149	147	227	161	161	246	241	178	19	6
21	18	23	28	42	23	24	21	27	80	89
16	7	6	10	17	19	15	7	20	10	6
199	220	209	221	135	207	265	179	234	259	277
109	98	84	145	99	100	159	102	154	61	40
91	184	169	155	306	204	160	288	216	19	11
15	18	18	31	17	15	26	13	20	27	32
9	18	12	16	38	16	28	21	17	19	17
28	20	12	14	17	15	39	33	16	54	34
1145	1688	1559	1311	1631	1532	1465	1797	1773	400	350
87	61	52	119	87	54	125	118	75	30	18
38	13	29	29	26	38	45	42	42	23	16
19	17	19	24	2	9	30	31	12	7	15
4	19	5	19	12	12	8	16	11	92	66
17	28	10	20	26	33	38	30	36	37	16
29	88	40	51	41	38	49	62	34	27	18
87	166	162	145	172	197	204	189	233	32	10
21	41	30	45	46	53	23	27	53	21	48
14	19	16	15	18	17	22	19	21	23	11
225	253	225	206	216	220	271	283	245	62	34
4	25	10	12	15	7	14	20	21	50	60
5	29	19	10	11	9	24	6	10	4	18
16	13	8	16	16	13	8	23	28	29	18
0	10	13	4	13	17	7	15	35	4	5
107	90	77	129	92	61	98	82	81	52	41
5	8	2	8	20	12	6	17	13	7	4
1	31	4	11	13	2	13	22	5	4	20
7	9	7	10	2	15	24	11	17	23	21
32	45	19	78	56	59	61	34	39	15	16
5	12	11	9	8	7	22	11	15	5	15
6	9	10	18	6	23	12	20	11	32	22
9	25	7	17	16	14	8	13	3	50	37
23	64	32	53	23	38	46	64	34	14	10
30	30	34	37	31	67	67	58	61	141	105
126	125	126	162	64	122	196	160	134	64	53
129	164	161	222	145	169	218	178	220	1023	931
37	66	37	39	26	46	60	24	56	38	10
20	8	10	13	12	2	16	11	5	7	11
46	67	48	41	29	49	52	33	33	107	89
111	133	114	175	91	95	124	102	98	16	27
23	45	30	27	30	39	48	47	23	5	13
28	52	26	31	25	30	52	27	28	5	8
14	16	16	18	8	11	22	14	19	80	32
62	63	37	64	62	39	87	96	53	7	2
55	87	66	64	61	72	69	86	73	36	21
16	14	17	25	16	13	18	38	8	57	43
1	16	10	5	12	8	16	8	24	25	26
206	169	140	232	137	171	273	170	159	169	152
102	120	72	162	77	123	153	96	142	121	106
130	205	103	126	174	140	177	200	109	62	58
8	27	16	40	4	27	21	23	23	87	67
47	69	62	58	31	41	72	44	55	56	54
24	50	40	32	49	29	34	42	26	51	32
24	45	24	31	29	20	30	28	29	22	13
13	17	29	23	18	13	14	23	18	2	6
37	67	56	53	49	69	92	47	64	12	17
15	19	4	6	18	4	12	17	20	12	13
14	27	5	23	10	9	22	24	10	10	13
10	12	8	22	8	14	23	13	10	14	16
94	86	71	112	82	72	151	73	98	169	83
21	54	32	31	49	37	51	27	32	29	36
10	34	23	15	32	24	40	33	19	17	3
457	722	539	593	618	672	670	730	582	322	248
8	12	5	15	7	16	6	33	14	16	10
40	26	50	45	23	22	42	37	49	9	7
121	99	144	148	104	91	149	127	129	18	13
3	12	18	5	13	8	9	13	9	59	51
47	77	49	46	31	65	45	42	59	22	20
8	14	7	17	14	18	15	14	12	9	11
176	209	134	179	161	131	252	200	171	254	224
11	17	6	19	6	18	33	2	28	28	17
12	15	3	17	9	10	27	10	17	16	22
35	42	34	42	12	17	32	40	56	69	68
12	16	9	20	2	14	19	14	10	49	17
92	119	101	105	93	136	137	143	123	95	95
37	69	27	30	29	32	46	55	10	23	35
44	27	37	51	69	39	84	72	51	61	45
11	15	28	23	15	29	37	16	14	6	14
8	19	8	11	7	6	24	14	15	10	10
92	55	56	60	54	37	91	93	40	94	92
657	694	580	907	668	714	1066	795	665	257	237
161	220	153	178	143	159	251	208	216	100	98
2	27	16	25	16	26	21	11	15	7	6
20	24	26	20	26	29	28	17	13	32	18
495	497	501	625	429	470	703	562	463	103	76
26	30	22	32	48	43	56	28	26	60	62
46	42	50	53	21	47	53	54	45	96	120
13	14	21	15	10	7	12	11	6	46	34
8	16	2	12	11	10	31	26	16	22	11
3	6	19	9	5	35	12	6	16	5	4
26	73	79	86	76	66	62	65	48	67	63
23	40	32	36	28	43	58	36	45	48	77
105	275	227	139	223	218	136	183	268	4	14
48	59	33	59	29	26	36	32	54	49	48
11	13	10	8	18	8	20	14	12	23	24
25	42	18	30	32	40	46	50	37	29	14
12	19	15	38	20	15	11	43	8	26	27
79	70	49	96	93	78	99	98	70	51	33
101	86	94	98	81	88	164	82	79	32	11
63	63	49	82	65	52	62	65	43	91	71
25	25	5	19	21	13	22	14	15	96	88
40	55	57	52	32	56	71	42	64	27	26
18	25	8	17	21	4	15	14	13	16	13
17	40	20	16	13	14	36	25	26	19	18
51	46	41	81	64	62	69	45	76	27	23
11	12	9	11	3	10	4	33	1	26	22
17	15	15	29	15	14	25	25	30	32	31
54	56	60	88	64	77	68	64	57	39	16
73	130	86	92	73	114	114	101	87	33	24
356	360	311	344	383	399	332	397	463	53	51
18	17	13	15	43	8	12	32	9	24	21
24	19	11	10	16	12	8	13	8	78	59
39	66	38	45	26	35	41	46	43	7	0
151	191	129	162	134	148	216	170	159	182	154
12	17	11	31	5	19	30	17	22	30	38
66	66	32	57	39	60	75	78	83	3	2
33	9	11	22	35	22	47	24	24	87	66
20	5	13	17	1	10	18	14	15	1	2
35	24	24	34	76	32	35	36	24	13	18
61	42	46	62	41	33	61	92	41	21	21
178	187	144	197	184	138	268	204	190	199	191
65	64	67	70	45	55	85	64	79	70	36
15	28	9	21	33	16	16	21	21	2	3
35	25	29	37	22	39	37	40	17	8	1
34	24	12	8	14	11	9	21	16	8	1
69	114	82	75	124	95	103	98	130	32	28
27	11	8	19	32	11	29	13	14	190	160
247	298	316	369	211	347	344	213	339	13	18
24	69	24	45	39	50	55	53	47	10	6
16	12	19	20	16	21	24	29	19	12	0
333	390	255	435	282	237	449	326	296	129	124
20	15	14	7	31	23	23	30	14	10	8
43	53	77	90	48	48	67	84	54	36	23
57	97	68	76	69	79	72	82	69	57	21
11	19	24	12	2	24	17	15	18	8	0
35	42	27	35	14	32	55	46	45	15	22
18	23	9	16	33	10	29	44	26	22	38
74	100	86	144	124	85	121	106	124	128	120
24	35	39	45	20	52	50	40	37	31	37
9	11	17	4	29	22	9	11	7	60	57
34	22	41	44	35	50	44	39	25	36	27
47	54	54	57	46	46	49	47	73	10	5
79	122	108	165	143	69	121	146	131	83	66
28	32	29	15	24	13	29	38	33	14	22
7	28	9	22	17	14	19	17	15	66	58
41	110	106	56	103	83	126	103	90	54	52
67	83	51	57	70	63	94	52	70	67	55
38	71	72	62	41	78	64	60	74	47	58
21	9	7	16	6	9	13	12	12	8	3
28	21	28	47	23	24	23	11	24	64	43
68	49	52	49	39	44	75	50	67	34	20
21	29	49	30	41	46	46	63	59	13	37
8	37	20	22	13	33	38	18	18	28	17
17	16	16	13	11	14	24	17	14	16	10
0	7	12	21	24	14	23	15	11	18	6
19	18	20	28	31	31	32	24	28	16	13
57	69	37	60	69	55	96	79	88	72	38
12	22	9	30	13	18	35	12	32	15	20
252	332	248	271	254	265	364	353	344	20	5
25	20	17	17	11	16	29	13	16	19	11
172	175	153	248	167	169	266	266	178	171	120
23	63	33	31	18	36	47	11	37	23	17
5	14	21	15	21	3	14	16	5	12	13
119	97	81	113	94	65	157	77	83	17	42
24	21	33	21	16	36	18	19	14	25	10
24	31	32	18	12	16	29	27	15	2	1
15	7	9	11	15	27	17	22	18	7	14
107	118	90	158	168	102	120	113	100	25	20
121	96	76	156	109	91	177	117	93	255	232
21	34	30	46	30	23	41	15	29	16	12
9	25	19	29	34	25	21	27	11	138	146
113	119	100	177	179	121	180	152	123	71	95
10	18	11	11	7	12	5	10	10	22	32
31	25	30	40	15	20	28	23	22	6	6
475	626	469	616	455	538	732	681	609	211	181
136	158	95	154	142	134	175	124	124	81	76
16	26	18	17	17	14	14	1	5	10	7
8	18	15	21	28	29	16	25	37	17	23
26	18	19	26	15	12	18	19	31	57	89
30	37	17	28	26	30	40	47	30	62	75
18	6	13	21	31	13	9	7	15	51	38
10	8	6	18	8	8	20	11	15	12	5
7	10	5	10	4	8	19	14	15	5	8
36	43	35	51	50	19	37	50	30	7	1
23	10	22	33	48	34	47	36	21	46	22
57	83	77	87	21	51	96	81	75	33	52
163	140	101	245	132	176	192	123	148	302	249
9	8	19	8	6	26	5	30	27	9	6
6	11	7	9	12	11	24	13	9	6	3
6	25	17	8	0	11	7	9	18	72	71
24	34	30	44	31	36	24	38	20	27	29
24	52	35	34	31	33	35	43	64	62	40
165	190	197	193	211	139	234	195	191	108	98
17	18	13	17	0	12	19	19	10	2	2
15	22	13	19	22	20	13	35	22	52	46
6	15	8	17	10	15	18	15	17	0	0
10	11	9	19	11	7	12	21	12	45	27
35	71	41	41	44	36	61	57	53	16	29
48	52	29	58	57	31	62	29	52	21	19
34	39	53	68	37	48	49	44	31	17	17
30	27	34	27	22	24	50	42	22	69	59
2	19	21	6	39	23	1	51	29	7	4
15	30	41	7	21	43	19	26	47	8	13
72	71	59	91	87	70	79	71	72	43	51
36	22	23	20	29	20	56	30	43	26	15
33	20	22	22	32	16	28	22	34	86	68
13	13	7	12	12	10	11	20	20	15	14
15	2	18	27	12	14	23	9	8	28	18
355	418	310	416	386	333	528	395	388	159	140
12	11	8	12	16	7	10	19	9	20	24
25	18	14	45	25	23	37	27	34	21	20
94	121	115	118	99	111	175	132	101	21	11
198	202	187	216	216	160	221	221	207	91	105
7	6	19	16	20	7	16	15	10	38	30
59	53	42	55	59	24	81	69	58	11	3
7	6	15	17	1	16	13	9	18	9	2
10	20	10	6	9	14	18	9	28	29	28
18	15	7	11	6	14	11	13	17	13	19
53	56	56	48	33	43	75	57	86	69	62
25	37	29	29	31	32	31	45	40	24	19
20	21	37	39	50	37	40	53	48	89	61
37	60	29	58	80	64	63	40	44	18	20
66	57	60	47	53	58	83	67	37	86	97
9	18	15	21	38	8	18	15	30	15	19
27	40	18	60	16	28	67	41	35	49	63
176	369	338	195	272	322	245	377	377	91	86
11	27	50	25	34	54	26	24	63	3	0
30	21	31	20	19	21	21	25	25	17	16
36	12	21	31	27	18	41	9	27	10	16
14	17	19	38	28	24	28	42	22	22	28
400	526	408	555	393	427	604	542	430	32	27
9	26	19	20	11	24	18	25	17	4	0
338	291	245	371	243	312	349	359	310	334	309
49	40	35	48	15	38	31	32	30	16	9
5	13	5	10	12	11	16	27	19	2	1
15	4	6	18	19	9	12	5	17	19	9
28	37	12	26	11	10	26	18	18	40	30
104	98	135	179	132	123	169	110	137	61	65
5	7	17	15	22	20	38	15	21	20	13
23	46	28	29	21	28	39	27	14	35	17
19	29	18	7	31	29	38	20	34	11	6
116	120	85	109	93	117	121	125	141	33	28
87	101	106	108	77	102	116	98	115	31	26
94	124	111	118	109	115	129	112	160	36	51
136	162	127	159	123	138	215	157	178	65	54
115	133	105	113	105	106	106	128	124	41	34
66	91	55	59	58	66	79	69	93	14	2
83	93	61	82	87	78	90	93	84	15	22
11	19	16	16	9	12	21	9	10	6	11
53	41	25	42	29	27	45	43	39	7	8
9	33	30	22	27	5	48	26	22	27	31
10	20	4	9	4	14	12	5	17	5	2
224	329	231	280	249	217	400	213	229	492	359
13	21	14	27	25	12	17	12	18	45	43
105	73	73	124	90	85	146	103	108	56	46
26	19	30	51	8	23	29	14	34	14	15
32	43	22	29	27	30	50	27	28	46	30
76	91	68	70	62	57	106	56	62	71	44
33	36	33	47	46	34	62	41	37	56	57
27	38	22	47	40	27	35	35	46	7	14
395	461	423	501	488	461	593	530	457	42	82
37	52	55	87	58	44	68	83	58	222	197
8	19	15	10	12	16	17	9	13	24	16
226	180	234	232	245	291	261	241	281	103	108
56	101	109	89	47	82	74	72	72	181	195
10	18	16	6	5	10	16	27	18	47	23
40	30	32	44	35	57	49	42	40	73	68
34	13	11	25	23	12	28	8	16	68	59
8	12	8	11	4	3	22	13	13	10	21
9	3	10	11	15	6	18	17	11	5	6
27	25	24	42	16	23	49	34	22	82	73
14	10	12	14	22	5	23	11	3	14	13
11	1	6	9	20	13	21	12	8	3	2
179	202	162	249	179	151	253	204	212	164	137
29	59	45	47	40	51	44	56	51	32	22
28	58	35	36	23	34	44	43	49	10	16
19	21	22	32	20	32	41	37	18	117	80
56	58	72	92	78	66	75	81	75	11	3
24	26	5	4	3	14	21	10	4	10	6
15	38	13	13	10	31	22	7	14	14	14
127	137	118	160	123	129	181	166	150	42	47
3	6	8	6	17	15	12	27	13	11	15
37	36	33	27	48	43	52	58	35	81	50
596	638	538	759	580	598	910	617	640	238	269
14	30	11	15	15	16	10	35	8	47	20
102	80	95	81	83	72	106	98	74	113	101
19	23	16	12	19	13	20	6	20	22	10
15	22	13	27	17	20	32	12	23	21	31
70	57	46	77	33	76	93	97	85	64	52
9	6	16	19	9	10	15	8	6	131	110
370	381	381	460	331	386	566	439	446	126	108
40	63	55	27	64	87	25	57	77	61	36
22	28	32	34	26	25	27	31	25	1	9
41	42	10	39	45	25	48	31	24	7	8
24	24	18	9	16	12	32	14	21	15	18
85	76	74	97	93	70	122	78	66	11	14
42	54	29	51	37	27	32	30	42	62	75
753	822	694	897	667	763	1073	779	754	288	310
33	28	21	35	13	31	18	54	35	9	12
69	47	74	38	65	40	57	53	64	11	15
228	370	328	366	275	250	348	323	257	40	23
1078	1153	817	1165	901	1040	1380	1069	1000	407	391
21	21	7	12	31	18	10	7	10	8	38
16	15	28	20	28	30	20	25	37	50	36
15	18	14	25	21	3	22	16	26	11	13
112	133	103	138	103	121	158	159	105	174	237
21	15	13	14	22	20	14	30	18	39	27
13	34	13	10	14	10	14	15	3	42	33
14	47	19	12	11	17	24	29	23	47	42
179	191	183	251	251	180	234	207	202	148	153
24	23	23	41	34	44	43	44	22	84	99
8	14	8	9	33	21	21	4	19	6	10
26	25	19	24	16	19	27	16	27	11	18
108	133	121	120	79	104	144	87	97	165	132
14	9	6	21	16	11	11	15	7	2	17
12	8	16	19	21	12	20	12	25	16	17
15	21	15	28	30	12	26	38	21	4	0
10	14	18	8	32	28	18	25	15	18	7
14	6	5	11	12	11	20	5	23	52	70
17	12	12	11	4	9	14	8	21	142	112
8	30	17	18	10	16	18	12	8	12	9
22	9	9	25	22	23	15	12	18	15	3
26	27	20	25	23	25	11	18	22	24	12
161	162	158	219	188	226	241	170	198	34	15
19	8	9	13	0	13	21	9	12	23	26
25	11	15	8	14	12	26	20	15	4	9
103	111	119	109	118	99	131	133	115	0	1
64	69	55	93	68	88	94	86	73	66	96
40	39	41	53	22	41	49	35	49	225	220
51	108	74	74	71	69	93	74	51	42	45
12	11	4	17	15	21	11	5	19	41	24
26	19	40	36	43	35	45	36	21	7	11
22	20	6	29	21	21	27	14	18	6	8
10	21	7	10	6	7	20	14	12	21	15
12	33	15	16	19	11	17	18	18	101	109
17	25	25	21	15	25	26	33	29	14	2
39	35	41	54	27	50	48	43	55	76	88
31	27	27	33	8	32	53	41	15	10	3
15	8	13	27	13	10	22	33	12	10	18
108	108	106	146	110	75	144	134	128	55	52
483	558	458	525	560	521	578	553	589	264	194
16	9	14	23	1	17	21	19	14	14	14
110	136	85	122	124	116	186	120	96	21	49
13	8	6	24	13	21	14	19	18	56	36
81	79	31	85	61	37	85	72	97	169	129
1	16	38	9	5	10	10	18	18	17	27
143	184	139	164	129	165	197	176	206	22	31
17	15	21	17	18	41	16	11	20	18	5
15	19	6	11	21	8	10	12	13	34	48
135	214	129	141	114	139	231	173	140	63	51
12	17	18	22	6	23	10	23	9	18	16
21	7	9	28	37	15	31	12	26	15	2
5	18	14	22	10	12	3	9	28	3	5
7	15	21	29	14	19	21	20	6	10	2
15	18	11	25	15	9	11	3	16	33	31
17	30	18	30	12	31	28	11	20	12	7
21	36	17	26	26	16	35	21	19	17	6
62	77	55	58	56	89	66	58	79	34	55
41	42	40	36	47	33	29	48	30	28	35
23	22	7	15	11	11	11	17	13	25	20
21	36	26	39	30	34	26	26	17	14	18
18	8	16	19	22	14	21	33	28	12	15
52	22	36	36	40	18	40	36	29	58	65
192	210	213	283	249	232	297	241	183	58	16
48	44	60	83	69	97	90	81	113	19	10
22	38	26	61	33	33	49	24	43	11	21
39	30	25	21	41	26	35	18	12	28	26
15	18	26	23	14	16	22	21	24	25	23
13	15	12	17	6	23	12	13	9	42	29
33	41	28	52	22	63	42	27	32	69	95
15	15	13	13	3	11	16	11	8	21	31
260	292	226	262	171	216	273	285	303	62	78
110	159	129	174	170	157	210	199	163	260	198
19	23	32	28	42	22	18	16	32	47	42
21	30	7	21	40	23	37	12	27	37	23
7	9	16	14	8	21	9	9	13	6	2
36	28	30	53	20	40	73	43	55	28	27
95	96	105	101	89	139	136	103	127	18	25
20	11	7	33	14	15	21	21	21	89	91
18	37	28	67	33	31	37	34	38	16	26
4	19	4	17	24	4	11	10	10	28	5
30	32	18	40	30	26	35	54	21	19	6
16	41	17	29	18	2	25	12	24	6	4
11	20	15	19	10	11	9	3	20	2	8
103	261	276	131	256	244	137	317	274	35	55
21	9	15	29	24	19	34	24	11	73	75
18	11	18	31	6	15	27	8	27	24	25
19	26	8	33	9	12	12	14	27	94	72
3	9	15	14	26	23	26	37	31	39	31
46	105	87	68	85	84	108	73	59	23	38
54	73	51	63	46	67	100	84	65	10	6
17	9	20	19	37	19	25	26	15	12	3
24	39	82	22	22	62	38	54	46	11	4
23	24	28	35	41	35	22	38	41	44	34
53	71	52	57	30	39	45	66	50	57	61
15	21	10	15	11	17	22	16	10	4	14
9	36	18	9	20	21	10	5	5	12	45
93	103	89	104	102	98	149	140	90	146	135
12	13	14	17	11	7	25	22	13	15	27
12	10	16	20	4	7	11	16	8	15	20
140	191	160	214	165	124	202	172	159	13	19
201	307	239	257	194	210	291	350	261	47	29
17	9	19	36	45	19	27	20	17	26	18
45	60	69	65	57	39	52	73	74	23	33
61	86	71	76	81	66	88	66	65	30	43
16	23	7	15	17	16	31	24	9	25	18
12	23	12	12	5	11	11	11	29	22	13
31	26	23	28	39	17	28	19	17	10	11
13	14	9	4	24	9	13	16	3	25	44
12	19	27	23	25	19	13	15	20	13	16
9	16	15	26	17	14	16	31	31	76	46
11	11	22	20	19	21	20	17	15	8	11
18	4	16	23	10	17	21	16	6	13	2
19	26	22	19	12	15	36	26	27	6	14
20	16	13	19	15	11	20	11	17	3	3
43	57	37	46	30	38	65	36	38	47	40
12	15	33	24	16	23	28	36	18	19	3
20	29	18	7	16	22	33	29	19	38	20
476	547	450	553	398	411	714	566	522	642	621
72	70	56	76	52	55	87	86	74	78	55
168	244	186	207	196	198	263	244	206	55	45
7	49	63	19	50	64	28	47	63	32	10
99	120	108	151	113	112	107	116	128	62	32
43	23	24	35	29	19	36	22	16	5	6
8	18	23	16	18	18	15	15	13	4	15
54	53	36	51	34	60	40	37	56	12	7
192	213	141	197	179	155	252	204	141	269	218
14	9	11	17	14	9	18	10	9	14	10
14	16	30	35	36	31	26	18	19	63	38
11	23	38	19	42	30	32	23	22	92	95
14	22	22	19	8	18	38	26	14	37	39
172	274	181	253	204	148	334	268	237	93	63
117	101	74	101	80	98	151	111	121	27	18
40	47	49	48	48	45	45	44	78	52	29
68	66	74	82	106	73	108	71	71	101	80
80	91	92	111	94	91	127	90	117	101	96
53	46	45	45	68	34	59	58	54	37	56
107	120	113	150	139	138	127	135	98	195	175
17	8	8	11	13	15	20	8	10	44	65
5	10	7	13	39	13	25	22	21	12	29
521	525	496	598	367	435	743	638	638	44	30
14	11	12	12	15	15	18	14	17	11	6
25	20	20	18	18	19	17	10	9	7	3
7	17	14	11	10	12	30	12	11	29	9
7	12	13	13	18	8	26	23	18	15	16
26	58	33	67	54	67	56	43	43	34	27
2	13	17	19	8	7	10	11	8	26	28
55	55	86	55	36	66	93	74	97	47	44
12	12	15	24	7	15	28	8	31	1	6
52	64	47	114	83	64	69	56	72	17	20
11	16	6	14	10	17	9	8	20	7	0
20	23	19	33	19	23	53	29	42	7	6
14	16	5	21	12	11	18	19	5	6	3
7	6	10	20	4	5	16	13	18	14	29
14	20	12	37	29	18	17	18	23	47	31
89	127	106	101	122	98	155	138	118	67	45
15	20	18	24	6	33	36	35	23	13	12
16	16	24	26	44	18	30	33	19	0	0
22	14	14	24	8	17	30	17	24	15	8
91	134	101	105	110	108	151	131	90	119	116
424	349	342	432	415	328	617	406	350	201	210
105	105	117	96	91	98	143	138	105	89	73
2	9	6	26	6	9	3	36	14	1	1
734	730	569	877	759	665	1119	887	733	198	218
28	12	14	18	20	16	18	21	7	9	1
18	10	14	15	12	12	25	5	22	66	75
6	1	9	9	23	14	22	23	11	16	21
112	132	171	108	132	154	179	187	195	80	79
52	93	67	68	70	89	69	109	98	35	42
68	98	68	113	59	72	107	97	79	28	5
169	144	116	167	127	103	201	124	133	157	140
9	9	16	14	3	15	28	24	12	11	13
401	661	621	455	666	650	540	753	647	178	132
29	31	22	51	45	33	44	30	46	21	38
212	171	143	232	179	146	282	172	180	171	151
61	61	59	109	75	56	92	55	64	37	26
24	18	26	39	16	27	41	44	31	56	45
5	17	2	14	15	10	25	10	20	6	2
8	9	10	19	3	7	17	17	5	40	47
39	33	30	71	34	38	57	48	57	5	9
13	28	26	19	26	37	23	41	45	17	27
68	76	62	91	113	70	98	77	69	60	62
12	16	14	16	24	16	9	5	13	2	0
134	65	87	151	99	107	145	90	90	9	3
29	13	29	28	26	43	65	38	34	71	94
26	19	46	30	37	32	44	39	58	14	9
384	454	526	463	378	429	568	464	485	253	165
229	242	244	283	237	215	380	251	253	11	15
5	10	10	6	10	6	14	8	20	12	11
25	5	19	27	5	31	31	12	21	163	178
41	29	38	39	14	38	40	40	33	42	31
16	11	19	24	17	14	16	15	9	3	7
38	6	14	15	23	17	28	15	31	24	32
19	31	26	24	14	17	19	35	27	15	7
7	3	17	18	10	9	9	14	15	34	28
24	30	26	33	32	15	29	29	32	13	3
21	56	17	38	61	27	33	24	42	48	68
18	21	30	51	25	34	35	41	55	87	66
130	178	134	166	84	160	164	133	125	143	108
18	19	16	9	28	15	34	23	13	7	8
118	199	193	174	144	184	205	262	220	112	71
17	5	13	27	25	20	16	16	15	19	30
28	44	15	40	13	23	33	41	30	6	5
46	62	30	61	33	34	36	54	56	49	26
157	204	227	177	126	177	312	244	224	169	192
11	46	22	27	10	29	27	39	40	2	3
68	80	72	105	108	91	106	93	94	30	19
20	8	31	19	10	20	21	17	25	33	8
82	109	103	74	83	122	103	69	88	0	3
1173	1618	1366	1282	1010	1102	1547	1419	1387	667	469
184	211	199	192	151	190	248	168	195	11	16
21	31	17	21	46	19	42	30	33	10	5
62	82	59	95	50	78	113	62	87	29	20
39	33	29	31	20	31	32	49	15	61	63
7	12	5	23	9	13	10	14	13	3	1
75	84	103	132	111	102	123	87	106	124	133
321	334	311	354	255	297	427	362	331	38	31
14	12	8	26	0	14	7	12	25	1	13
18	37	12	19	19	11	35	21	14	12	1
16	16	9	20	27	19	29	33	26	83	91
83	96	89	123	84	73	104	117	80	91	94
8	12	14	22	17	6	11	14	14	16	18
29	25	14	29	46	32	34	47	20	150	134
71	140	97	87	102	109	104	85	103	29	13
39	59	35	37	73	51	43	66	49	46	35
14	30	23	25	9	17	16	17	16	45	25
17	23	18	15	14	9	12	14	8	5	0
20	18	26	18	19	15	28	32	17	48	54
8	20	0	13	7	12	12	20	6	19	25
2	28	32	5	45	22	6	43	40	5	5
54	61	49	66	40	45	95	39	47	32	34
266	455	264	300	334	218	353	335	296	249	183
8	9	7	12	35	21	21	12	9	23	11
339	385	396	371	422	399	420	488	456	72	63
11	15	8	10	14	20	37	6	16	9	6
23	45	30	68	33	18	55	55	42	15	3
9	30	11	5	11	9	25	38	6	9	2
5	13	13	13	4	16	17	17	18	14	15
22	38	12	20	12	27	22	21	22	24	4
8	7	9	14	22	9	6	11	12	8	7
12	4	13	10	0	13	27	24	4	15	24
22	23	35	24	23	26	24	34	24	26	6
15	15	11	8	22	14	18	11	15	17	7
6	12	14	11	10	19	9	5	11	8	11
180	228	204	267	284	262	293	305	297	133	103
102	135	109	144	171	148	145	140	157	93	97
164	191	175	203	266	254	231	281	266	86	98
29	30	15	36	41	12	37	15	29	16	22
55	43	31	62	47	49	86	60	61	40	24
223	179	172	239	230	198	265	200	182	175	158
53	130	73	87	32	61	84	108	58	48	41
13	22	19	25	1	21	29	25	18	49	39
61	116	69	93	69	71	101	103	61	59	84
8	24	9	35	20	19	24	34	21	69	80
13	15	19	32	0	5	21	11	16	48	37
6	20	20	20	12	21	24	16	12	17	33
10	5	20	17	19	12	27	1	15	14	24
34	31	39	18	32	38	28	28	34	23	14
15	8	18	17	13	9	24	15	19	11	24
23	12	2	14	6	8	12	11	14	26	17
88	103	89	99	69	102	92	102	103	96	81
146	185	105	140	135	120	183	118	135	16	24
19	14	5	16	6	5	16	9	10	27	34
258	275	273	323	267	307	397	342	318	117	97
29	49	38	34	17	25	28	54	7	17	12
28	37	12	19	27	25	41	27	15	5	8
4	9	6	7	2	18	23	15	16	2	3
15	9	9	18	3	24	29	4	3	11	4
12	8	16	8	4	12	21	10	17	52	36
178	182	169	242	247	181	272	202	203	79	65
18	44	30	21	28	35	35	41	40	49	60
18	20	8	22	18	16	31	12	16	16	14
6	27	17	10	22	16	8	14	21	99	48
161	155	183	229	186	179	199	196	178	163	97
12	15	13	17	7	22	25	4	15	55	30
17	2	13	10	8	19	12	8	16	19	33
16	11	18	16	37	20	35	30	12	42	17
239	297	187	326	290	250	310	299	236	166	124
60	67	68	75	65	73	55	94	94	7	2
12	11	8	18	16	19	24	16	10	7	22
42	54	57	61	39	37	46	37	54	9	5
217	274	251	199	289	259	312	228	261	24	15
22	15	24	13	19	25	20	11	14	17	16
83	92	84	148	78	85	162	100	129	76	38
58	78	78	111	60	102	91	102	66	4	12
12	5	8	16	10	9	27	4	11	4	9
27	10	15	21	13	16	38	34	21	9	10
168	227	137	174	190	160	216	223	127	163	141
109	97	78	98	91	68	104	72	88	26	17
49	20	30	43	51	40	46	72	74	32	15
13	17	16	32	14	20	30	13	23	63	79
52	82	84	56	87	107	81	79	116	2	3
12	23	36	20	17	26	28	66	27	52	48
31	27	26	27	34	19	35	20	30	92	86
23	32	22	51	44	45	62	38	42	155	110
40	54	9	29	30	37	49	37	24	46	71
1	17	0	14	19	3	16	12	16	18	8
384	606	416	442	315	352	547	504	355	390	381
11	20	25	26	25	11	21	9	4	7	3
2	16	8	17	33	15	24	29	20	3	3
8	19	7	15	36	10	14	2	33	18	22
6	27	17	24	18	20	18	29	19	13	5
8	31	15	5	5	9	17	16	5	25	41
483	444	413	556	471	421	628	591	375	277	174
11	9	10	32	3	10	6	10	21	28	21
43	42	43	56	69	24	54	56	46	53	37
65	46	44	68	74	39	60	82	68	0	0
14	19	12	20	18	26	16	31	19	3	8
10	27	31	13	11	19	43	15	12	13	7
16	17	8	28	13	24	23	11	8	29	7
8	14	7	10	14	12	11	21	4	2	5
16	12	13	10	2	9	8	18	8	3	1
8	13	13	5	4	21	16	11	11	0	2
15	20	12	19	15	21	32	42	30	80	55
15	18	14	14	0	8	14	13	13	27	32
24	26	34	36	23	45	45	44	55	20	27
37	33	40	43	81	13	80	43	55	22	17
10	17	9	8	22	7	14	11	11	3	10
22	32	25	40	26	19	44	33	28	13	25
347	464	420	444	361	364	527	443	425	248	216
6	8	5	18	13	12	9	19	22	2	9
10	23	9	9	24	12	13	13	19	11	15
13	23	10	19	9	21	17	0	35	2	2
37	36	27	35	20	12	30	33	32	53	44
10	6	6	14	16	13	11	6	19	7	8
15	16	15	7	12	16	26	15	24	20	22
8	22	17	6	11	8	20	17	16	26	6
31	54	29	49	38	25	47	72	20	67	41
17	15	9	17	22	11	28	16	16	20	21
42	60	36	80	67	42	69	75	46	44	33
86	115	111	108	135	90	123	126	101	17	12
9	35	14	6	5	11	16	32	43	4	5
5	9	9	20	12	24	11	9	8	22	3
173	237	153	204	188	173	212	217	166	62	45
15	6	22	20	18	14	25	22	10	7	20
10	13	10	14	29	11	24	11	5	24	12
69	69	61	53	45	48	73	64	82	31	29
2	7	23	16	12	21	19	13	15	50	42
17	9	9	19	16	11	19	17	22	36	25
10	7	15	11	23	18	27	16	11	29	20
13	8	6	16	15	16	23	29	9	112	51
35	81	57	30	36	57	35	93	44	34	60
14	14	11	22	17	18	27	4	27	12	10
6	6	4	15	20	13	13	20	9	8	11
11	20	11	12	6	18	17	9	26	4	1
24	42	16	16	12	12	14	7	16	44	34
49	33	22	38	26	37	42	28	56	101	44
13	26	15	15	13	14	16	19	27	38	38
19	16	14	22	34	12	25	20	2	21	22
45	51	29	42	48	60	79	50	52	50	20
61	112	53	87	66	86	86	83	82	1	0
17	38	43	26	38	27	33	48	45	19	13
25	16	30	32	7	30	49	17	30	26	4
196	200	172	249	189	204	340	318	214	232	184
12	6	13	18	7	18	15	17	10	42	41
14	16	8	25	7	8	20	10	16	32	14
20	1	7	28	3	14	14	2	16	25	36
16	15	28	11	33	16	25	13	29	112	100
46	34	48	49	14	31	73	45	39	48	36
6	9	15	15	21	6	19	14	10	9	10
23	70	47	52	51	33	62	62	31	20	17
36	43	42	35	49	20	25	43	37	391	399
57	50	43	60	49	72	74	50	56	7	17
15	32	33	26	29	8	15	31	28	17	14
58	59	49	85	75	97	101	105	94	41	56
14	36	21	27	49	30	34	27	27	24	13
12	28	24	15	26	19	18	15	19	56	60
11	10	13	21	26	26	21	12	22	5	17
20	38	20	8	9	9	21	4	23	4	6
23	29	42	24	8	23	46	42	23	17	22
4	18	10	16	34	15	27	2	18	59	38
35	47	33	34	20	23	44	36	34	15	15
62	60	51	65	82	75	67	61	48	15	7
7	20	9	13	0	8	22	21	12	16	12
11	23	21	23	32	12	11	29	18	28	29
77	117	121	97	77	131	105	117	110	94	60
13	17	6	10	1	7	20	26	9	31	17
73	97	83	77	57	72	88	67	81	16	14
17	24	9	29	8	18	14	25	18	4	2
28	34	43	30	31	38	55	37	46	20	20
10	25	20	24	15	21	26	46	20	13	24
7	15	9	6	18	11	17	1	13	2	6
19	55	72	40	63	44	60	50	53	2	0
10	14	12	9	16	5	6	18	2	84	57
19	9	10	23	6	10	14	10	9	15	22
83	67	49	89	57	93	83	80	72	29	10
23	15	23	17	18	22	23	12	26	6	1
50	39	46	55	42	49	75	57	52	38	18
54	43	43	45	47	46	75	31	68	8	2
75	84	68	117	79	92	126	107	75	51	37
14	22	13	9	15	12	23	10	26	0	0
104	96	95	139	84	98	185	113	111	18	19
11	30	12	25	15	18	24	25	20	10	1
24	23	22	17	2	6	11	38	6	28	60
45	76	63	60	47	45	85	76	57	166	137
41	38	58	59	58	63	56	54	40	37	18
31	34	36	25	42	9	17	28	21	20	28
23	22	2	24	31	22	40	45	9	75	39
61	106	88	85	111	62	115	102	60	83	92
103	167	168	124	156	127	163	199	136	107	101
9	16	25	12	3	11	11	29	22	59	49
40	83	48	62	54	68	72	76	73	7	4
20	17	21	25	3	18	38	29	22	62	36
272	306	271	306	290	246	322	263	256	323	320
16	14	10	11	9	11	19	19	8	10	16
73	74	72	95	88	100	103	77	83	30	16
87	119	68	88	36	60	90	100	82	54	48
229	265	167	303	216	235	353	234	252	104	41
19	18	4	6	23	12	10	15	11	12	10
158	124	214	143	114	244	169	202	214	31	32
1	10	12	30	29	8	26	10	16	15	18
61	52	43	81	59	42	114	97	59	186	176
3	23	7	5	24	13	2	1	24	6	9
15	25	13	20	19	5	19	13	17	17	6
71	85	52	98	74	74	123	118	94	8	11
492	644	618	545	722	587	656	730	737	351	325
29	30	32	49	21	37	32	32	36	34	15
34	36	43	37	50	30	54	38	33	45	40
19	30	10	26	1	18	21	8	15	16	12
2	11	6	10	12	10	10	13	21	25	23
198	209	184	276	220	227	314	308	232	257	252
23	17	20	31	8	4	19	23	15	13	8
19	48	36	23	32	34	50	22	30	3	5
37	53	37	29	35	44	42	39	50	32	52
15	23	25	29	18	8	20	27	14	128	68
15	17	17	15	21	30	15	28	28	7	4
12	31	11	14	15	15	16	21	10	14	24
6	11	19	14	15	4	10	13	16	10	9
117	147	132	98	123	110	143	119	126	43	45
82	89	60	94	105	70	118	85	77	20	33
15	26	14	25	22	23	13	19	22	8	2
8	14	4	14	10	17	12	7	17	14	1
20	16	23	21	21	16	22	21	18	34	19
7	14	8	19	7	5	16	16	8	24	12
104	129	106	165	133	122	169	130	149	122	129
302	269	224	334	214	241	375	251	291	232	208
115	119	101	119	94	90	202	94	106	35	49
37	48	38	50	22	39	47	32	33	4	0
33	32	34	25	70	29	48	58	46	6	11
6	6	8	6	6	13	6	17	15	8	6
96	117	103	113	128	104	118	62	127	3	4
22	13	12	28	19	28	38	22	24	32	36
17	19	25	12	16	27	13	9	18	52	43
24	17	27	34	32	42	35	24	28	5	3
10	21	0	7	34	18	16	6	22	27	21
8	34	16	18	9	15	18	26	25	9	6
29	15	16	18	25	15	12	42	22	8	3
77	66	43	73	42	62	64	58	81	48	52
46	73	66	43	28	59	74	72	28	11	1
20	17	11	20	36	7	19	19	3	9	22
81	159	98	158	115	126	131	174	133	45	38
70	58	87	88	75	82	130	88	84	99	100
12	24	20	14	13	6	22	11	11	7	8
20	36	26	20	13	37	25	48	33	10	25
245	274	232	319	228	261	332	263	226	124	90
36	50	52	60	49	36	45	57	33	34	30
5	16	9	20	9	8	8	10	10	33	25
25	23	14	17	16	31	29	33	37	52	35
29	35	56	50	34	45	39	34	60	22	22
11	18	29	12	18	14	15	15	19	15	2
995	1108	815	1252	1033	747	1241	1211	906	281	289
102	172	159	160	176	176	161	181	183	116	141
14	21	28	44	17	17	43	14	33	69	69
25	40	15	31	13	21	39	51	26	23	10
16	14	9	25	11	20	30	34	19	6	6
21	34	14	32	10	14	12	9	18	24	40
5	11	19	5	16	18	6	14	17	71	64
29	15	20	18	10	17	15	33	16	15	9
21	17	24	29	20	11	29	20	19	13	24
48	23	21	32	27	43	38	32	41	52	39
33	23	30	30	15	29	47	40	16	53	40
28	19	16	22	21	22	30	27	27	33	37
75	60	39	63	46	29	70	35	55	51	37
137	116	124	120	161	224	181	214	174	25	40
10	20	25	26	37	20	39	17	35	39	12
10	16	21	17	8	22	18	19	17	11	12
13	15	6	18	14	8	8	13	23	9	3
48	65	54	79	40	54	83	57	56	76	64
23	17	27	27	27	39	23	8	36	14	6
9	4	10	14	13	24	15	12	13	3	0
14	34	22	12	24	20	10	23	13	8	3
13	25	13	29	28	29	38	20	25	41	25
19	21	28	30	20	14	42	34	32	51	38
17	37	5	23	23	22	20	25	18	20	12
31	15	29	41	28	25	64	46	38	35	31
16	22	18	16	6	21	9	14	12	68	72
24	28	26	17	19	32	40	49	54	37	30
26	27	30	12	10	16	37	31	24	53	46
294	205	217	296	193	183	364	215	222	223	172
23	24	19	25	31	23	37	28	8	14	7
43	19	29	49	30	39	48	32	40	9	15
84	110	91	175	106	114	154	155	114	208	160
14	1	11	13	16	22	18	24	17	3	7
7	16	13	10	6	11	6	16	11	11	4
310	408	336	404	454	398	420	431	477	274	250
41	44	23	33	14	22	51	11	27	13	7
76	120	81	105	75	79	119	107	84	25	37
10	19	22	17	15	16	17	13	17	21	22
47	35	38	46	62	48	83	40	45	38	41
9	9	9	20	5	18	25	12	16	24	7
5	6	7	9	11	13	14	20	8	22	16
52	110	90	52	49	79	47	78	92	66	75
38	52	46	37	25	37	67	27	63	26	44
59	70	50	79	42	51	67	60	46	66	44
13	17	12	10	3	15	23	24	20	35	32
35	61	49	36	23	65	35	51	85	76	39
100	171	156	152	163	137	131	149	172	119	112
119	137	75	89	90	124	126	93	83	161	173
9	14	4	3	12	12	25	7	16	25	21
22	11	34	25	11	22	21	40	19	19	20
466	440	367	503	356	380	577	487	395	203	226
38	40	25	27	21	26	38	31	29	71	52
160	191	130	185	128	171	200	150	182	49	48
8	14	3	23	28	9	14	13	9	9	5
28	3	10	24	13	21	19	8	26	13	9
19	16	33	27	40	18	31	25	30	41	23
10	11	23	12	23	8	8	16	13	16	0
23	79	59	40	47	68	40	43	53	69	67
22	4	12	30	6	14	22	14	20	11	12
68	78	89	62	65	46	100	84	66	60	64
261	420	374	306	280	397	351	470	355	5	5
25	23	19	19	34	33	18	29	24	0	2
70	29	73	89	69	84	87	72	79	38	12
62	77	58	75	53	72	89	70	69	56	51
23	29	27	28	17	32	16	49	60	13	19
12	31	14	16	8	14	30	42	31	10	6
23	37	41	31	45	33	41	27	36	11	13
81	78	42	86	67	67	112	66	74	11	11
73	92	56	59	59	62	119	97	76	25	30
11	17	10	12	19	24	9	18	32	13	9
11	17	3	28	24	23	11	16	23	20	20
4	11	26	19	13	9	25	21	7	18	26
19	24	31	42	26	18	26	30	29	31	15
15	8	10	16	12	19	19	18	11	14	2
500	595	535	625	622	683	693	631	701	252	239
25	13	22	16	5	27	37	10	26	8	6
21	21	35	31	20	23	36	20	40	45	35
130	112	154	177	130	151	211	146	183	51	33
105	147	116	91	63	104	164	117	129	21	25
14	7	12	18	26	16	10	20	15	77	74
243	220	163	237	261	178	287	264	192	208	169
5	19	12	12	24	9	7	6	4	3	1
18	23	20	38	17	25	32	42	19	79	83
21	19	12	15	21	15	10	49	24	25	33
128	169	154	111	132	153	216	173	189	150	128
13	2	6	10	6	25	13	27	14	15	11
122	170	134	164	102	139	192	156	129	13	17
17	16	10	10	19	13	10	22	3	18	11
36	15	15	31	16	18	49	28	37	38	46
12	9	11	22	21	19	9	6	13	10	13
19	14	8	21	19	17	20	3	7	123	114
31	32	27	41	22	38	45	38	36	74	80
14	15	15	17	17	3	8	21	14	5	4
8	13	13	11	9	11	24	23	19	12	12
15	19	14	13	10	24	16	7	14	27	34
12	26	14	19	22	3	17	19	18	29	32
3	17	15	7	3	10	15	29	11	6	12
75	85	79	81	116	64	101	93	87	21	21
8	15	4	18	2	11	18	17	27	1	9
67	79	57	72	72	60	80	103	70	87	54
80	88	70	39	109	47	112	105	79	57	78
57	62	18	41	27	42	67	56	47	32	22
40	54	36	37	25	36	64	51	40	31	26
9	18	6	16	34	17	17	15	11	3	1
76	184	154	104	131	171	126	125	133	28	21
7	10	12	9	10	10	17	10	23	8	7
600	705	521	646	523	464	820	604	568	68	63
14	14	9	12	12	14	15	19	10	25	5
54	35	68	58	35	39	43	62	29	32	43
11	21	10	12	2	3	13	8	11	35	23
33	37	40	37	46	31	41	22	28	184	133
36	60	30	38	63	59	50	59	61	110	109
75	77	59	88	57	43	80	66	47	209	199
90	102	74	106	42	96	117	69	112	49	68
68	83	66	111	56	88	107	76	91	194	192
18	18	21	19	5	9	12	7	11	92	61
10	32	22	5	15	17	12	36	26	23	34
64	73	53	75	60	45	90	77	62	12	10
5	11	18	7	7	12	7	11	11	25	34
11	7	13	28	10	16	14	16	10	9	7
22	34	22	18	39	17	37	39	41	34	27
11	7	5	12	34	11	6	13	5	20	25
21	30	7	24	7	15	16	28	13	22	21
37	78	53	59	50	38	68	72	80	85	108
16	10	17	9	29	9	20	11	19	8	1
1121	999	904	1104	831	835	1423	1019	1046	609	565
15	15	10	16	1	8	9	7	17	31	6
17	14	25	24	9	26	32	40	19	18	11
72	116	98	108	87	94	110	125	113	142	116
77	100	124	100	144	116	144	116	115	23	20
92	102	100	115	143	105	102	148	129	28	9
19	27	21	19	12	29	15	16	20	10	8
14	21	15	11	13	21	21	27	16	20	20
34	35	29	34	41	23	32	37	36	30	33
9	12	16	12	12	14	19	34	21	4	0
16	25	16	21	10	22	27	31	20	5	6
92	122	83	130	88	136	103	124	113	54	19
153	139	124	151	116	118	224	173	163	80	52
24	25	22	23	26	27	19	39	44	22	10
53	109	81	62	52	55	57	78	58	10	29
19	25	15	11	5	5	14	11	15	24	28
31	20	50	43	37	19	63	45	44	21	18
13	21	14	10	2	4	16	5	18	10	14
17	51	24	8	33	44	28	40	57	8	18
15	30	23	48	30	37	40	31	53	12	10
11	17	7	6	5	13	11	18	9	1	2
14	27	20	31	20	16	34	24	26	74	49
38	29	37	32	10	33	30	45	51	23	15
6	29	12	16	17	28	33	20	20	27	48
724	1021	692	1010	832	660	989	921	771	322	232
13	13	20	20	11	30	29	15	17	7	1
100	176	141	154	141	130	183	189	167	3	1
19	17	20	29	13	22	20	25	18	9	15
60	106	74	65	63	82	86	81	131	67	61
53	64	60	64	48	95	90	67	85	173	141
101	121	96	142	90	82	130	118	96	37	19
43	43	44	33	67	51	46	24	49	3	4
82	85	90	73	59	101	103	86	94	64	64
16	27	13	15	1	15	13	9	15	15	16
30	29	20	18	27	31	36	20	29	16	14
14	21	12	21	19	18	30	40	8	6	8
87	91	64	67	40	52	65	29	64	30	35
52	39	39	53	19	39	48	31	34	24	24
20	27	22	14	25	24	27	25	26	14	14
21	18	22	28	21	8	18	12	23	10	16
40	57	24	55	47	74	69	39	56	70	93
20	24	27	31	6	21	35	23	17	179	127
6	14	16	14	2	10	15	10	14	4	11
16	10	8	11	11	7	20	17	10	80	59
34	55	37	43	54	57	81	57	54	90	75
31	33	16	33	28	20	34	5	27	47	43
301	315	273	426	317	284	455	387	341	120	68
14	20	20	18	12	13	8	28	3	54	39
44	53	62	39	24	20	83	73	45	25	12
13	10	8	12	6	12	31	19	14	29	38
39	55	27	40	55	56	61	53	72	48	49
22	38	31	31	52	33	49	27	47	12	10
10	4	10	19	20	8	10	14	12	17	12
109	126	94	141	98	120	162	113	126	39	54
25	20	21	23	28	24	35	21	15	67	81
28	33	25	14	19	26	26	34	34	19	6
29	24	19	30	28	22	37	53	37	9	5
31	47	60	41	41	36	64	38	36	60	38
11	14	12	18	30	16	22	11	10	24	18
16	20	15	11	5	9	34	7	9	33	31
3	17	10	21	2	5	21	20	13	5	2
21	6	9	8	14	20	20	13	7	9	2
22	17	18	30	12	13	28	25	18	8	19
28	12	27	41	45	29	34	63	22	34	54
13	7	3	13	23	10	10	18	13	32	33
32	21	32	31	37	31	27	45	32	6	11
81	77	55	80	75	65	86	49	54	65	51
4	12	8	22	15	15	19	5	10	10	11
1	22	23	12	25	9	5	7	7	9	9
70	112	76	106	49	58	121	99	92	28	30
39	40	31	62	28	36	72	44	51	93	96
49	73	55	63	20	36	63	64	48	24	22
23	48	33	22	23	23	36	55	41	14	14
14	11	24	9	18	5	16	15	8	27	26
113	142	59	76	93	71	91	98	82	105	67
111	136	141	171	86	130	198	133	107	124	104
13	6	21	22	15	7	13	37	26	2	3
27	24	18	30	14	16	43	25	16	64	79
240	176	238	302	284	291	367	282	276	190	168
44	24	16	30	48	32	46	34	29	52	23
26	37	16	34	20	36	43	21	35	38	21
22	14	9	27	1	27	31	8	5	6	4
12	11	9	23	25	19	7	24	19	47	44
12	16	13	15	11	19	22	30	19	20	26
164	130	177	162	156	160	188	118	156	41	37
48	43	28	51	23	37	53	45	62	50	50
85	120	68	73	129	64	123	108	89	58	47
11	15	13	16	41	19	24	9	11	29	31
20	23	26	28	9	30	41	15	32	145	110
117	193	146	204	165	156	218	168	176	31	18
574	660	494	654	657	546	757	636	644	242	211
300	426	297	453	359	330	490	321	357	179	115
7	1	17	11	16	9	16	8	31	30	10
15	14	13	8	9	18	23	29	13	28	38
80	138	138	96	165	125	107	207	139	60	45
175	176	109	220	116	120	268	178	176	26	20
232	382	313	313	249	282	384	368	302	200	182
54	43	44	39	64	50	55	38	40	63	67
30	36	31	32	30	20	27	35	23	28	21
6	16	12	16	16	14	20	14	19	30	18
114	175	165	96	110	88	146	169	159	105	99
14	21	12	22	7	21	21	16	21	16	14
14	15	5	18	7	5	20	17	5	11	6
24	28	33	40	15	20	36	27	25	29	19
23	23	14	21	17	15	21	24	11	14	16
6	15	21	19	3	5	19	22	12	35	33
6	15	20	33	25	11	17	30	5	20	8
110	107	85	133	105	111	152	176	127	22	13
9	9	9	5	7	17	13	22	12	11	5
18	14	13	14	6	11	15	5	17	32	27
69	75	80	98	61	72	95	93	80	48	19
37	88	59	59	89	72	90	52	111	43	18
53	70	41	69	31	49	87	38	70	151	134
13	38	19	9	17	6	14	9	14	2	3
14	20	16	23	3	29	20	26	9	2	10
136	104	119	132	136	129	141	180	190	44	26
16	26	17	34	70	21	15	23	14	17	11
19	22	8	10	10	15	19	18	16	9	2
17	13	12	6	28	18	21	5	29	11	11
15	53	17	38	63	31	50	17	35	36	47
24	16	8	19	25	12	31	20	20	37	41
13	20	10	13	7	15	24	14	8	11	12
7	12	15	10	1	16	12	11	18	53	46
200	119	140	225	113	163	233	140	193	186	180
165	121	168	140	153	107	188	159	133	162	160
139	123	115	156	102	131	138	144	163	9	12
118	134	105	134	88	133	159	154	145	177	130
11	14	20	17	24	9	23	11	18	14	27
9	14	13	12	19	7	18	16	9	5	4
97	114	84	137	90	91	187	93	136	57	35
167	135	198	229	157	130	193	165	145	182	172
65	102	77	89	121	89	130	91	99	21	31
16	16	17	12	12	12	7	5	11	5	6
54	45	57	73	20	54	58	46	51	53	32
169	194	131	183	204	153	267	174	170	103	113
173	196	125	203	116	178	260	164	178	39	29
11	31	21	13	0	16	18	10	18	52	32
8	14	11	12	4	4	9	12	11	19	22
19	6	16	17	12	14	22	9	18	18	15
17	47	34	31	22	42	28	45	43	90	105
15	14	45	12	31	30	13	20	25	6	13
2	6	3	14	35	20	18	12	8	20	15
36	29	30	73	35	27	87	40	46	75	52
135	158	125	190	141	133	216	173	148	183	135
68	78	62	71	45	44	71	55	54	54	61
12	4	25	15	15	25	27	39	14	5	6
14	20	17	18	25	14	15	18	33	17	30
47	71	52	74	43	46	90	49	65	85	34
441	408	362	592	589	510	611	665	534	326	304
225	253	217	296	270	259	361	293	239	91	92
6	11	11	8	23	16	24	25	11	58	67
37	60	38	42	31	28	49	32	41	24	16
18	21	19	17	18	16	21	33	32	26	11
111	131	57	105	91	78	115	112	62	54	48
242	325	289	268	288	305	323	352	285	156	151
70	88	84	84	95	42	99	70	56	6	1
28	34	14	20	13	31	56	21	25	14	5
16	12	27	17	12	22	22	5	11	6	7
83	127	124	106	98	132	159	128	118	18	8
17	5	10	21	2	22	14	18	37	11	12
51	55	54	62	81	53	65	71	41	96	89
32	27	28	58	41	30	44	19	34	14	5
13	18	18	14	11	19	18	23	24	46	30
11	14	15	15	18	15	19	21	13	12	11
37	24	28	55	52	21	36	54	31	6	3
20	15	15	33	33	31	21	26	16	48	30
90	184	170	185	144	145	175	172	142	29	16
23	37	38	39	21	46	51	51	32	88	101
8	22	21	7	36	24	10	21	21	2	5
182	332	212	263	251	262	281	285	240	241	148
139	193	156	180	172	180	210	165	157	111	78
8	18	14	21	22	17	8	30	22	205	151
424	408	388	523	340	394	599	509	412	76	46
139	137	123	174	140	112	213	157	165	108	87
29	37	30	23	30	18	27	19	30	10	10
9	19	2	12	11	18	9	6	8	10	5
19	35	28	25	13	34	28	43	29	22	26
177	228	165	235	209	184	284	187	190	44	25
21	10	19	17	51	39	44	37	34	32	36
7	8	10	13	10	10	2	22	4	1	10
144	166	163	171	143	190	221	224	163	18	15
50	68	61	67	36	64	62	62	45	37	42
41	78	67	67	75	62	69	83	87	162	66
116	106	101	103	122	98	131	95	84	174	142
235	250	294	274	274	281	350	298	373	151	118
15	31	17	15	12	20	19	25	17	51	33
31	53	46	28	36	29	49	37	40	4	2
254	281	237	295	204	209	341	303	319	193	132
131	143	165	216	125	184	236	164	165	104	87
31	45	49	62	28	52	68	52	47	11	8
11	2	12	18	17	6	39	12	23	28	29
31	36	25	26	27	19	57	40	38	81	64
8	21	25	17	25	5	7	9	4	23	15
20	22	14	15	19	18	15	11	16	8	26
29	19	18	29	15	47	26	19	23	36	59
16	27	6	19	16	11	9	13	3	31	12
78	56	114	99	113	98	123	85	97	47	27
23	14	34	19	24	38	26	38	30	23	33
22	27	16	17	15	16	33	8	18	28	16
18	3	17	15	4	33	18	16	32	50	29
64	47	44	71	52	58	94	82	78	150	99
12	15	16	18	0	10	17	8	5	1	7
187	253	155	259	194	204	305	205	241	63	55
19	31	19	54	28	33	59	41	41	4	12
13	18	9	17	21	6	34	18	7	2	15
80	75	97	94	76	92	77	87	90	157	106
32	60	46	48	22	33	61	41	26	15	20
22	26	26	30	24	17	46	29	32	18	22
127	184	122	138	91	113	156	141	176	35	24
35	25	18	24	18	13	31	27	30	21	13
28	11	15	24	6	7	22	27	27	11	1
15	21	37	39	17	26	39	38	23	51	55
25	24	15	26	20	11	15	23	21	0	4
10	29	36	32	15	17	39	26	37	23	21
171	144	203	217	139	213	248	189	208	110	70
7	14	19	28	37	9	18	7	13	16	12
18	22	32	25	40	19	22	24	28	4	9
8	14	11	10	26	17	15	20	8	7	1
28	4	12	18	27	20	11	18	16	4	3
35	55	43	61	87	63	66	48	66	63	57
25	40	49	26	29	33	33	45	50	3	6
13	10	19	22	26	12	22	14	10	26	5
50	40	31	39	38	28	41	39	34	75	93
754	819	733	1036	832	770	1135	1029	948	343	258
44	64	84	55	90	41	72	85	49	10	2
14	13	10	11	12	17	18	2	11	67	87
89	123	94	118	109	72	151	110	115	22	7
16	19	14	26	26	24	29	22	20	95	67
30	27	16	11	43	40	24	33	33	13	6
56	63	62	75	79	61	61	59	82	97	52
27	50	39	51	23	28	55	34	36	46	34
18	25	16	14	16	10	22	25	17	0	0
13	25	17	13	17	10	26	25	24	0	0
18	14	21	17	8	7	6	20	13	0	0
31	41	21	32	23	20	34	25	32	0	0
18	11	15	14	9	14	23	33	13	0	0
27	26	24	21	25	16	31	30	37	28	19
10	8	19	26	10	20	13	3	13	31	29
13	18	15	12	6	16	15	14	17	35	24
28	21	18	32	25	16	29	21	20	77	85
18	29	35	46	16	50	66	35	50	135	124
25	22	34	32	19	25	38	35	28	29	28
345	401	397	423	363	386	441	511	407	127	145
74	88	86	93	99	73	123	112	91	74	48
20	22	44	41	44	47	52	52	57	26	17
15	20	13	20	5	11	12	20	16	33	24
337	408	368	405	388	396	428	489	427	146	150
37	15	26	31	16	27	62	61	27	4	7
19	23	6	16	5	13	17	12	10	2	5
16	17	16	22	3	5	19	16	24	4	4
62	67	48	79	55	48	72	69	55	4	9
318	354	260	329	223	241	412	221	303	52	26
137	98	98	190	117	150	172	151	180	80	71
12	16	14	17	17	13	14	11	14	3	2
11	18	21	29	12	6	22	6	10	43	37
12	20	3	19	9	7	22	11	17	10	4
86	81	45	72	26	101	75	35	62	75	44
8	17	5	9	2	10	14	14	14	7	12
36	42	10	17	27	9	32	50	24	19	13
39	63	71	50	83	78	52	68	38	75	70
139	173	100	155	122	118	204	196	94	132	163
61	51	53	75	59	37	94	64	57	89	76
67	53	29	47	30	48	56	57	25	411	365
45	24	29	40	27	21	33	29	22	23	18
7	4	9	16	10	15	19	6	10	13	13
17	23	14	39	31	13	31	29	21	47	35
24	54	48	35	42	38	72	49	66	59	32
13	19	21	29	21	22	26	16	13	52	28
18	8	15	9	18	13	39	2	14	18	13
7	7	5	10	15	16	8	26	7	11	23
821	887	682	997	778	750	1031	777	641	182	180
7	10	9	18	3	9	18	18	16	12	15
81	136	89	110	144	90	115	87	139	95	72
20	13	14	36	31	24	28	26	21	44	43
209	226	184	251	223	226	286	309	300	176	194
14	9	17	8	14	9	22	34	13	3	1
196	235	133	184	176	147	235	191	178	10	0
24	20	22	31	6	8	21	25	16	2	10
34	58	44	51	49	22	63	68	24	51	45
24	39	70	33	59	57	32	61	79	18	11
88	144	110	102	105	74	118	124	86	76	39
7	12	20	8	14	19	25	2	16	40	20
139	185	170	164	156	145	245	165	177	105	99
13	24	21	19	18	13	12	9	14	7	0
387	386	329	494	410	342	632	489	456	71	49
14	19	21	22	31	12	25	19	10	87	72
175	215	143	181	175	150	231	185	189	75	66
30	21	11	23	14	7	30	9	16	9	9
54	34	29	48	61	50	42	46	73	134	189
8	10	14	10	13	4	5	17	20	40	44
26	30	22	37	35	21	32	34	22	25	17
55	107	47	79	64	55	60	64	53	34	31
10	12	6	16	23	13	9	8	4	74	58
25	40	43	42	55	57	64	63	74	18	7
210	186	201	244	270	223	267	236	271	72	53
62	72	51	66	66	76	83	64	89	34	27
35	33	23	35	8	26	46	16	20	26	14
247	401	316	285	348	318	355	319	346	7	7
172	180	206	229	157	187	218	188	175	48	25
219	254	306	310	202	247	256	228	252	66	65
120	122	129	124	153	115	158	140	97	160	123
29	50	27	44	33	59	38	41	35	7	2
47	39	48	68	17	45	57	60	51	75	97
9	17	15	4	12	21	7	17	15	7	4
5	17	13	20	3	16	18	12	24	2	4
106	142	191	142	131	151	131	130	155	70	29
40	54	34	30	44	25	55	55	50	36	46
29	61	41	65	34	41	45	37	39	153	121
151	166	154	113	104	110	183	111	117	201	149
9	14	15	16	8	16	28	30	21	149	148
8	32	15	25	16	21	15	18	23	24	17
211	243	240	277	159	185	375	296	220	237	143
56	22	31	49	12	44	50	58	49	74	68
31	34	19	34	29	26	60	32	38	22	11
136	195	130	197	151	123	219	211	149	334	286
24	14	25	23	9	8	21	25	29	10	10
20	28	22	19	28	17	34	43	46	37	31
7	11	7	25	10	11	9	10	10	6	6
273	303	287	354	275	419	399	377	376	136	127
27	31	29	26	15	30	31	10	16	77	59
39	44	10	29	32	24	21	16	19	53	50
40	24	20	18	13	30	27	20	25	43	33
73	89	83	84	53	58	92	73	76	65	48
10	25	11	11	15	11	14	14	18	12	5
118	116	78	127	140	77	202	121	96	6	6
10	21	20	14	11	29	27	11	39	1	2
17	16	5	12	7	20	18	5	14	19	22
113	155	131	158	148	82	131	113	132	3	1
111	200	144	169	190	127	161	140	166	157	136
1	20	9	12	14	3	16	4	20	5	8
14	28	22	23	13	19	11	14	16	9	8
366	500	382	503	412	359	638	454	504	8	15
3	13	21	5	24	5	6	14	18	23	14
16	23	21	11	14	27	13	20	23	29	30
6	29	11	18	5	21	3	17	8	8	6
15	19	11	24	21	29	29	11	17	8	7
4	11	12	11	32	5	12	12	14	147	160
10	7	10	19	2	12	31	11	18	26	20
19	20	19	17	36	7	17	8	23	3	8
62	33	52	62	50	40	83	51	34	66	84
12	34	18	15	47	16	23	29	21	35	20
24	35	14	14	25	8	29	21	35	116	93
37	41	48	49	36	15	30	39	15	150	150
210	299	269	279	216	307	263	281	323	90	69
6	9	7	10	16	11	15	25	11	7	8
15	9	7	3	13	5	19	21	5	4	5
42	31	31	38	21	20	26	21	15	30	24
47	43	27	24	31	20	32	43	31	26	24
14	8	15	14	13	27	10	10	16	53	38
106	170	135	189	146	148	188	146	151	99	116
14	20	10	9	3	9	20	5	24	13	5
16	17	25	25	27	23	31	23	14	24	26
10	25	18	20	30	21	37	24	18	14	1
17	38	22	21	19	36	29	40	38	5	10
14	10	9	25	6	26	33	37	18	5	2
13	24	15	15	26	18	26	12	20	2	0
180	242	214	200	263	244	231	239	233	145	144
8	20	13	12	11	7	15	0	15	5	11
217	200	172	253	167	169	294	212	191	216	242
22	22	20	34	11	26	39	35	13	25	29
171	204	136	265	211	208	295	296	179	100	116
17	14	7	12	12	13	13	15	19	15	6
15	20	32	21	11	23	28	12	32	28	18
48	47	40	37	37	33	51	43	52	119	83
17	21	14	22	25	22	27	20	15	24	16
10	14	8	17	17	5	24	13	10	21	19
10	29	18	15	7	11	10	15	17	62	68
24	28	27	30	23	20	33	50	24	6	11
34	47	27	28	36	38	40	35	27	24	17
19	22	19	21	23	21	33	22	23	11	8
12	16	5	14	6	14	18	21	20	6	14
14	8	20	9	4	14	16	17	19	17	6
66	80	48	56	84	69	103	89	76	72	43
12	13	4	23	0	22	17	11	13	5	3
17	11	13	10	14	13	20	16	20	8	10
21	39	59	23	35	69	46	45	57	33	25
8	10	7	15	7	8	20	8	11	4	1
34	49	28	15	27	21	23	42	32	30	31
10	25	16	18	6	17	16	22	10	6	0
6	16	21	11	4	21	35	15	12	14	14
29	37	32	46	14	32	42	39	24	8	19
48	96	66	62	70	63	78	53	62	20	21
36	82	47	58	69	35	58	64	41	81	73
18	16	24	19	4	9	21	12	28	15	40
9	17	3	21	13	15	13	16	18	6	0
77	95	106	113	147	116	138	103	107	19	29
108	114	90	108	89	67	127	111	100	279	293
15	23	4	30	32	17	36	23	20	15	14
10	25	44	13	46	41	7	15	35	9	5
14	8	17	17	12	13	15	10	17	30	29
12	6	13	20	0	24	44	22	13	23	27
87	131	115	125	129	117	167	122	186	120	99
377	456	378	428	298	317	532	478	377	109	99
22	38	23	19	25	52	50	26	40	22	37
50	75	64	53	41	81	49	47	63	15	10
17	31	23	31	25	8	15	13	13	18	13
118	96	103	145	122	114	156	111	110	53	23
65	76	69	94	55	68	87	63	109	25	17
16	19	15	45	19	23	20	16	21	17	19
581	721	596	566	548	491	687	674	576	201	168
9	4	18	14	21	16	10	21	9	11	11
73	92	69	88	66	83	124	100	76	41	34
40	33	15	33	11	34	51	43	50	19	17
109	140	114	105	131	136	114	147	123	23	18
10	8	3	26	7	18	30	4	20	49	14
44	22	21	41	25	29	39	33	34	44	36
12	30	16	26	37	16	28	16	18	10	9
30	50	56	48	62	71	52	49	66	5	0
17	12	8	26	3	22	15	15	26	46	24
4	9	17	12	23	8	9	15	18	27	11
16	23	9	11	11	7	18	20	16	4	1
47	52	41	46	35	39	57	47	47	11	9
12	17	21	18	13	15	11	15	19	63	38
14	10	8	18	13	29	16	9	11	6	5
6	20	10	6	12	14	16	14	8	7	0
40	47	33	34	37	27	28	29	29	1	5
68	80	92	82	79	76	149	95	88	63	44
8	31	7	9	21	6	10	24	17	30	26
12	15	14	15	45	5	18	11	16	16	11
9	24	41	27	23	24	17	47	32	2	2
11	8	24	22	36	24	42	44	27	22	18
17	22	19	13	41	9	11	16	20	8	11
10	35	29	21	12	32	24	6	11	36	18
18	31	22	26	37	21	29	35	19	76	52
4	12	10	8	16	4	3	17	15	22	9
12	14	17	6	15	23	21	26	22	9	3
13	14	12	24	11	10	21	13	4	2	1
6	15	15	19	8	12	13	12	8	0	0
99	142	133	128	103	155	198	114	122	0	0
24	33	26	19	66	60	36	47	22	43	41
10	16	32	20	28	29	19	42	25	19	3
49	32	22	43	21	46	91	49	29	4	2
21	18	11	23	8	6	18	6	21	33	36
28	27	29	23	31	17	22	49	23	11	3
416	428	366	421	308	315	479	360	330	86	70
29	25	29	27	25	47	29	24	38	14	7
8	23	17	5	16	19	13	7	14	11	16
27	72	35	63	99	57	78	45	48	18	1
9	20	13	14	17	25	8	33	28	20	24
239	193	200	238	225	182	285	251	181	106	96
15	9	9	11	25	18	22	9	8	25	21
50	45	18	37	28	31	43	43	44	38	49
18	20	22	37	19	11	30	28	19	38	36
29	25	43	46	35	51	59	9	33	68	63
14	38	33	15	60	39	18	50	63	16	7
19	35	15	27	18	6	27	16	19	69	75
54	59	40	76	72	64	84	49	74	124	108
340	516	299	481	347	370	474	455	395	163	158
10	22	31	6	18	19	14	14	25	10	12
22	65	30	39	44	34	45	38	19	4	3
150	180	159	183	88	116	205	131	153	131	115
67	57	45	62	67	52	54	56	69	20	22
49	71	60	48	57	48	47	70	72	62	48
61	47	46	73	77	58	106	50	60	83	68
29	14	27	53	46	30	80	42	45	18	12
100	95	61	76	82	49	100	116	55	7	6
427	481	462	519	479	524	609	461	521	394	306
33	20	30	21	37	29	30	26	41	8	5
17	28	12	5	21	27	18	11	19	24	31
12	10	18	30	26	14	14	29	20	32	38
7	17	5	16	23	5	11	0	13	45	24
22	53	25	28	6	40	23	21	16	29	34
9	14	12	19	0	14	24	22	12	6	11
7	19	17	10	30	6	15	30	10	9	8
211	115	159	225	139	186	240	197	196	15	16
314	297	231	356	281	239	348	359	320	133	153
57	57	39	67	73	56	64	44	52	182	186
26	18	13	35	12	21	25	22	12	5	9
26	11	11	15	7	14	30	5	17	28	13
24	30	30	25	27	23	40	31	26	86	81
51	51	37	52	45	57	83	43	48	45	48
17	26	19	27	19	21	35	25	23	79	77
37	76	32	48	49	41	74	50	45	63	43
9	25	10	13	22	17	12	16	17	17	20
14	27	10	20	29	30	28	43	36	93	56
13	27	26	24	4	23	45	16	22	103	121
19	19	12	13	0	17	14	7	6	3	3
29	31	18	21	27	18	24	39	27	28	24
13	21	21	26	39	30	17	23	14	24	18
21	9	13	17	2	10	19	24	6	7	13
19	21	20	15	5	6	20	26	12	11	5
33	25	35	31	22	26	25	33	28	10	14
32	36	37	50	28	47	45	54	26	112	91
56	72	29	52	30	58	53	76	72	5	15
15	27	17	16	15	11	20	32	27	4	9
14	21	10	14	9	9	16	8	17	5	0
3	22	12	8	5	12	19	19	16	9	8
155	220	153	195	203	191	289	184	177	114	96
12	6	13	16	1	15	13	17	17	32	25
43	48	68	57	49	50	119	85	83	46	65
24	25	20	20	40	26	28	34	21	206	193
14	3	7	20	10	23	14	16	6	6	23
100	119	132	113	105	128	149	86	141	61	65
10	3	9	20	14	7	8	12	15	48	25
5	9	10	9	20	20	12	14	7	31	31
20	6	12	29	12	26	28	26	18	30	25
47	80	49	44	76	80	52	55	58	10	2
19	33	7	20	31	14	8	16	23	2	3
33	23	21	26	19	40	30	23	40	20	23
91	106	78	113	86	84	121	117	88	164	152
8	9	2	7	26	8	3	18	10	12	6
4	9	9	14	27	19	20	16	18	4	3
16	10	18	19	8	43	31	11	8	13	9
13	14	12	14	13	14	15	20	21	18	31
57	65	29	30	33	50	54	47	50	32	17
94	87	113	143	102	99	172	106	109	36	36
45	72	57	51	33	63	50	39	54	228	192
21	16	16	33	13	9	20	19	10	9	9
6	5	5	19	16	17	23	21	8	22	26
162	104	127	117	167	137	164	127	141	410	370
8	17	17	29	7	11	20	31	27	26	14
7	33	18	12	5	9	7	3	7	3	6
21	10	9	10	18	11	24	10	17	13	8
111	126	115	150	137	129	141	129	111	64	74
42	22	23	36	21	25	25	28	19	23	29
129	177	153	170	103	134	182	150	188	58	52
62	73	47	53	33	44	63	44	44	209	131
1	8	17	13	13	14	19	5	7	2	3
355	564	465	487	455	481	588	546	516	28	21
3	3	15	19	10	13	23	10	14	23	22
8	18	4	14	8	6	16	10	17	14	11
20	17	40	18	41	22	37	49	18	46	29
14	8	11	25	18	15	18	8	18	22	32
38	47	28	45	56	44	56	42	65	30	25
49	38	52	55	40	53	84	75	39	7	9
15	12	14	14	30	20	13	22	18	8	6
21	25	20	36	24	18	51	27	25	10	7
44	49	40	49	30	35	63	61	36	53	52
38	25	24	31	44	21	31	41	44	9	3
18	35	26	30	11	21	23	31	17	10	12
15	25	17	14	21	9	24	15	15	37	49
90	114	76	114	127	74	135	162	108	124	141
12	34	31	32	57	14	33	32	14	7	2
20	19	25	20	30	14	36	38	24	48	47
14	39	28	44	32	33	48	46	17	33	49
16	8	6	31	12	10	18	12	10	22	8
423	506	380	524	465	430	605	454	512	245	227
34	36	49	61	34	49	61	43	45	60	46
13	6	32	16	18	23	41	17	28	14	4
9	13	8	15	19	7	19	8	17	63	48
221	282	224	309	205	218	358	267	232	90	80
31	70	56	53	52	50	40	47	62	6	2
62	78	51	72	114	59	67	76	81	135	105
20	21	29	3	20	33	22	17	33	15	26
71	68	66	75	48	84	60	69	68	55	51
16	5	11	5	10	8	24	5	20	14	23
37	22	15	22	36	15	20	32	10	79	50
44	88	57	43	59	60	60	68	65	75	72
34	9	15	15	30	14	43	23	13	38	34
30	9	21	34	11	28	21	35	15	15	23
42	61	36	41	68	38	59	53	56	2	0
15	9	15	15	13	13	17	9	27	40	30
13	14	9	16	4	12	16	5	18	35	17
17	10	29	25	21	15	28	17	24	53	33
36	72	42	64	39	35	46	42	33	8	12
7	10	7	8	10	13	25	15	12	39	26
5	16	9	12	6	5	8	16	16	5	8
16	18	14	5	8	15	20	2	12	4	5
60	48	54	61	36	57	68	56	59	134	168
194	255	211	225	157	156	265	233	163	126	129
1	12	17	10	25	9	7	13	12	6	2
10	35	26	17	46	32	47	27	5	4	10
78	94	80	78	99	71	112	102	102	21	20
10	28	13	21	18	17	30	26	19	8	6
78	44	55	101	55	33	84	60	39	54	36
11	24	16	12	8	23	12	26	15	89	47
24	26	18	9	36	9	24	20	15	59	63
13	30	11	7	39	21	28	14	6	40	25
16	18	33	32	18	55	16	24	20	4	3
212	291	252	271	204	248	292	279	270	76	57
8	10	9	17	18	16	22	11	22	80	75
52	58	36	37	33	33	50	34	36	16	33
7	5	18	6	21	15	8	10	8	5	6
27	27	15	29	18	18	22	25	22	17	6
142	181	124	136	98	118	155	181	162	421	376
11	20	11	18	1	7	20	13	18	15	8
28	27	23	27	27	23	52	46	23	32	17
18	12	16	28	35	12	16	17	25	6	11
11	22	4	19	17	9	13	21	14	9	1
66	123	95	165	109	103	126	121	128	113	90
33	19	12	31	47	29	63	22	34	40	31
11	12	8	12	20	12	26	10	16	17	23
372	371	315	434	306	302	482	342	376	104	98
7	13	11	17	39	9	23	11	7	19	8
553	637	517	496	450	509	650	600	516	166	96
17	17	33	13	2	14	16	33	28	14	13
2	19	24	6	6	9	26	8	20	2	2
184	164	171	194	120	127	244	172	215	107	65
15	22	3	8	16	13	19	17	7	18	29
25	7	23	27	15	20	19	30	22	20	27
20	12	19	30	25	17	27	17	31	57	68
105	147	95	127	102	87	132	149	103	88	90
49	36	53	46	45	44	47	51	42	25	27
75	125	111	83	83	96	133	122	113	12	4
16	12	21	24	19	18	26	12	8	20	14
40	61	40	35	51	47	36	44	46	14	12
6	10	6	24	13	11	17	22	8	11	7
25	14	26	31	20	20	27	26	25	12	16
9	9	10	3	21	26	10	45	22	24	14
69	71	64	99	67	66	131	65	86	208	125
11	17	23	13	16	18	22	14	23	24	35
9	16	9	19	18	11	34	8	11	17	10
18	24	18	30	11	13	14	23	24	2	0
18	9	21	25	8	14	27	19	20	12	2
51	110	60	51	76	57	84	77	79	79	119
9	12	15	24	8	31	24	13	22	30	20
91	66	75	100	78	70	107	88	75	122	95
21	27	22	6	13	9	9	4	5	18	11
10	15	26	14	15	23	26	11	10	23	23
89	128	116	111	76	115	147	64	81	71	35
15	10	21	20	11	20	20	33	9	4	5
7	25	21	21	28	14	13	5	13	4	3
99	121	69	119	74	82	137	119	88	177	120
19	21	12	29	26	31	23	37	25	28	21
19	61	33	30	6	19	28	36	21	0	0
37	20	21	30	13	22	23	25	26	57	61
108	190	156	140	125	120	147	156	158	53	50
13	28	47	23	15	31	50	37	33	7	11
39	43	10	34	14	28	47	19	35	6	6
29	51	35	37	28	40	35	67	30	17	7
225	302	202	278	224	205	312	245	222	235	225
47	45	78	56	42	77	59	67	76	85	57
37	54	53	58	61	59	80	41	72	33	19
5	10	5	14	25	9	12	19	10	20	23
50	29	48	37	69	41	59	73	49	20	16
19	29	36	29	23	26	34	38	46	17	29
73	67	60	59	51	53	81	39	59	25	26
8	24	18	22	7	16	9	12	18	4	4
15	28	6	4	17	9	18	18	12	21	45
51	63	73	60	81	43	101	88	56	18	12
25	18	18	35	21	18	28	25	17	20	23
1	18	9	11	7	13	8	16	12	3	6
82	169	81	157	121	140	150	140	115	41	29
460	456	379	663	473	489	670	580	492	118	132
41	43	33	40	38	61	62	59	55	13	32
243	309	287	349	265	303	383	283	309	106	58
9	15	14	18	14	4	23	14	23	22	13
3	6	21	14	28	11	14	16	30	14	6
54	30	44	29	39	74	71	82	37	28	26
257	332	229	259	162	182	353	359	257	40	34
15	19	12	16	29	14	33	26	16	13	14
20	53	41	40	18	33	25	24	29	22	21
12	17	29	36	48	27	22	18	38	51	25
13	16	30	15	32	21	20	35	6	8	6
19	9	9	18	12	12	26	10	3	45	61
6	17	13	22	3	16	17	14	11	52	44
193	172	147	269	192	189	266	210	181	237	225
12	17	22	20	16	5	8	15	9	9	9
10	22	1	15	10	3	15	13	19	58	59
52	59	50	56	41	60	71	107	66	44	36
20	38	25	54	32	35	65	48	48	16	12
41	36	25	18	10	27	33	19	20	6	4
16	16	11	35	29	17	47	29	14	24	18
31	49	36	40	28	35	44	44	23	13	8
9	20	20	22	23	18	23	5	20	16	25
6	6	15	14	34	11	32	19	19	12	11
10	7	16	13	4	29	11	16	22	54	26
41	20	18	44	33	21	58	28	29	80	53
77	91	84	94	68	90	85	105	82	104	126
15	14	1	12	7	8	10	3	19	16	5
29	21	19	29	22	23	21	18	22	28	40
23	10	12	44	14	15	16	29	20	4	20
6	10	20	26	17	31	33	20	10	27	14
13	12	10	13	14	5	16	12	14	9	15
66	48	54	48	31	44	52	43	48	34	6
67	27	32	82	61	44	59	69	46	26	14
94	124	102	155	149	106	128	138	95	118	94
8	19	12	13	18	20	21	26	8	118	118
63	80	62	88	69	45	61	83	93	179	137
285	391	211	339	313	250	330	322	301	14	25
71	86	77	147	61	94	100	78	85	95	66
179	211	213	213	284	197	312	287	285	85	122
19	40	25	16	48	29	41	40	12	207	164
5	16	10	19	2	22	12	3	6	100	92
13	45	17	25	7	19	32	23	25	227	217
8	16	14	7	37	16	10	18	18	14	13
52	36	30	45	41	28	44	31	34	19	14
4	28	15	9	29	15	8	7	10	23	33
34	42	29	38	48	27	39	31	57	32	42
27	35	24	35	20	12	32	14	21	63	40
[truncated: 7,773 more rows]

## Sheet: MED1 Sort
CHR	-50 TSS	+250 TSS	Transcription Strength Rank	Strand	TBP	MED1		Not including top tRNA genes (Shown when sorting by TBP)	0.658183
chr17	8118794	8119094	6479	-	19437	172
chr2	27050725	27051025	3169	+	17900	248
chr17	75033849	75034149	1160	+	16719	128
chr16	22297085	22297385	5524	+	15051	411
chr14	20683217	20683517	7372	+	14658	241
chr14	20683961	20684261	8083	+	14232	344
chr1	146035382	146035682	10694	-	13195	389
chr15	89334774	89335074	2250	-	13099	826
chr8	95269693	95269993	811	-	13035	323
chr1	153670937	153671237	4828	-	12169	646
chr15	45200450	45200750	830	-	11901	466
chr6	26537443	26537743	5006	+	11839	279
chr19	4723719	4724019	1969	-	11500	263
chr14	49586326	49586626	3502	-	10570	1134
chr17	39153761	39154061	9483	-	10322	113
chr7	139340646	139340946	587	+	10108	258
chr7	139340646	139340946	588	+	10108	258
chr7	139340646	139340946	589	+	10108	258
chr19	893137	893437	5735	-	8432	631
chr16	70779059	70779359	595	-	7723	116
chr6	52995248	52995548	9463	-	6950	336
chr14	22929345	22929645	6338	-	6826	406
chr19	1021092	1021392	2485	-	6550	600
chr19	45478637	45478937	1575	-	6115	232
chr16	56932092	56932392	99	+	5675	3950
chr12	49265032	49265332	197	+	5325	5844
chr19	48872371	48872671	3508	+	5298	2535
chr19	1269282	1269582	5607	+	4591	1495
chr2	85539118	85539418	120	+	4578	3911
chr7	44796631	44796931	204	+	4470	1813
chr9	137241237	137241537	6544	+	4139	5280
chr1	8026259	8026559	1134	-	4004	2733
chr22	39520513	39520813	984	+	3995	2518
chr1	32336183	32336483	5311	-	3912	2628
chr6	30617193	30617493	2498	-	3841	2955
chr1	85580711	85581011	339	+	3641	1717
chr19	13153003	13153303	297	+	3635	2365
chr5	54310508	54310808	6456	-	3594	1976
chr14	102086994	102087294	213	-	3587	2036
chr19	2476077	2476377	10	+	3568	5006
chr19	39406797	39407097	4762	+	3552	1882
chr6	32972148	32972448	53	+	3545	2740
chr19	3985413	3985713	655	-	3280	1448
chr22	42614810	42615110	4929	-	3268	4351
chr1	45521834	45522134	6104	-	3214	4837
chr12	96035537	96035837	3807	-	3199	739
chr11	62665103	62665403	4158	-	3152	2579
chr7	100428614	100428914	5264	-	3150	2135
chr1	45583995	45584295	5131	+	3147	1618
chr15	60397936	60398236	519	-	3139	2466
chr1	181088650	181088950	368	+	3135	3083
chr12	124914600	124914900	220	-	3126	2512
chr17	64506239	64506539	437	-	3124	1869
chr1	35193095	35193395	189	-	3099	2827
chr1	225999272	225999572	6234	-	3096	1743
chr11	62665262	62665562	8839	+	3018	2296
chr11	35526668	35526968	5036	-	3017	17
chr16	1964776	1965076	76	-	3015	3340
chr16	73478345	73478645	4613	-	3011	66
chr7	100428740	100429040	406	+	2948	1721
chr19	2269470	2269770	1472	+	2929	4716
chr1	212608711	212609011	2920	+	2884	2066
chr9	125241293	125241593	3050	-	2776	2184
chr8	100722035	100722335	421	-	2768	2177
chr17	45148425	45148725	7844	+	2762	4753
chr2	112645889	112646189	2387	+	2742	2409
chr12	120201057	120201357	1140	-	2723	2506
chr6	3157494	3157794	3250	-	2720	1511
chr1	39576740	39577040	6167	-	2664	1485
chr2	84905606	84905906	766	+	2663	2026
chr17	41688837	41689137	7214	+	2635	2495
chr5	171387803	171388103	299	+	2609	3537
chr7	5530551	5530851	525	-	2603	2481
chr19	18281572	18281872	1558	-	2577	3787
chr6	73520982	73521282	276	-	2576	3389
chr17	81035101	81035401	176	+	2550	2728
chr12	88580421	88580721	987	-	2540	2466
chr19	54200808	54201108	1749	+	2528	1299
chr1	93847173	93847473	6267	-	2490	466
chr5	58460036	58460336	2432	-	2478	1716
chr6	131951322	131951622	4497	-	2437	1790
chr12	6534467	6534767	354	+	2423	4302
chr4	183444586	183444886	3173	+	2421	1173
chr9	128552537	128552837	295	+	2379	3770
chr1	149842700	149843000	123	-	2370	4904
chr8	102864113	102864413	5202	-	2360	2042
chr19	50804544	50804844	6443	-	2319	1459
chr6	134174811	134175111	1654	-	2230	3710
chr12	6867481	6867781	464	+	2223	4630
chr6	26156278	26156578	132	+	2219	3029
chr1	37474530	37474830	1308	+	2200	1641
chr2	38751309	38751609	3198	-	2197	2733
chr19	12938559	12938859	300	+	2190	2165
chr1	149886632	149886932	344	-	2188	7946
chr19	33302484	33302784	4539	-	2168	628
chr17	7572776	7573076	161	+	2152	3087
chr11	2377261	2377561	7465	+	2149	1172
chr8	56074456	56074756	42	-	2148	1734
chr3	112641250	112641550	44	-	2120	1808
chr1	149851012	149851312	125	+	2083	4402
chr12	49131345	49131645	2	-	2079	6900
chr8	33513085	33513385	7315	-	2046	2601
chr1	153990712	153991012	115	+	2042	3896
chr12	92145798	92146098	581	-	2000	3322
chr22	39319573	39319873	1380	-	1996	3216
chr11	119095415	119095715	151	-	1991	1826
chr17	7484316	7484616	29	+	1988	4344
chr6	132814519	132814819	31	+	1985	2174
chr5	134176900	134177200	2727	-	1983	2995
chr6	36594312	36594612	7745	+	1980	2398
chr14	68793014	68793314	4108	-	1972	1872
chr11	64878571	64878871	916	-	1971	2960
chr6	26123876	26124176	301	-	1966	4245
chr20	43457846	43458146	968	+	1963	2113
chr19	55407738	55408038	7384	-	1962	1762
chr1	6602819	6603119	11	-	1958	2073
chr11	10305023	10305323	515	+	1955	3840
chr6	26056420	26056720	899	-	1942	2930
chr15	39581029	39581329	279	+	1935	1565
chr3	129316236	129316536	67	-	1933	4240
chr3	186783527	186783827	100	+	1931	3498
chr5	178204483	178204783	2192	+	1931	1709
chr21	26845359	26845659	2179	-	1927	1674
chr9	33025225	33025525	2730	+	1917	1613
chr14	90396979	90397279	829	+	1907	907
chr2	43226554	43226854	4557	-	1885	1890
chr20	50190780	50191080	118	+	1869	3411
chr10	17229228	17229528	1739	+	1865	2432
chr6	132814228	132814528	2087	-	1858	2449
chr6	27132745	27133045	744	-	1852	4001
chr4	82429358	82429658	6668	-	1839	1220
chr19	12791435	12791735	1210	+	1834	3623
chr6	26020403	26020703	2847	+	1822	1789
chr16	89923295	89923595	4866	+	1807	1840
chr2	20447024	20447324	13	+	1798	5178
chr17	75779728	75780028	83	-	1793	1128
chr17	17496345	17496645	3007	-	1792	984
chr11	61967581	61967881	14	-	1769	4422
chr16	30445824	30446124	1047	-	1739	1374
chr17	76737281	76737581	237	-	1733	2314
chr9	127877624	127877924	3378	-	1716	1025
chr9	127451355	127451655	48	-	1701	4933
chr6	27146805	27147105	1429	-	1699	5438
chr19	48965259	48965559	231	+	1693	2636
chr6	110874735	110875035	27	+	1681	2226
chr6	27893135	27893435	46	-	1673	4276
chr1	228457823	228458123	840	-	1663	3477
chr2	231708480	231708780	3200	+	1663	1885
chr17	81512749	81513049	3411	-	1660	3068
chr3	194136098	194136398	467	+	1655	2009
chr11	62805390	62805690	522	-	1647	3108
chr7	5592766	5593066	2748	+	1641	1788
chr11	123062086	123062386	1040	-	1636	1496
chrX	154398327	154398627	3124	+	1634	1430
chr6	33272027	33272327	436	+	1629	2145
chr8	23163977	23164277	381	-	1606	1357
chr4	99950225	99950525	2614	-	1601	1727
chr15	44711467	44711767	312	+	1587	1450
chr20	31605239	31605539	1970	+	1574	1822
chr11	75399469	75399769	2468	+	1563	3887
chr19	2051197	2051497	109	-	1558	747
chr6	139374598	139374898	15	-	1552	2718
chr8	143430682	143430982	9915	-	1551	1135
chr5	179623621	179623921	39	-	1538	2981
chr19	8321325	8321625	1144	-	1537	1920
chr6	44247051	44247351	110	+	1504	1414
chr19	16324776	16325076	7430	+	1501	923
chr1	150579560	150579860	37	-	1499	3923
chr5	177497551	177497851	195	-	1499	1575
chr19	14518344	14518644	4413	-	1496	1610
chr6	30489459	30489759	6324	+	1490	915
chr8	94895151	94895451	5487	-	1460	825
chr16	56682420	56682720	8500	+	1456	1308
chr5	172771145	172771445	3635	-	1434	5174
chr3	101849464	101849764	798	+	1433	2003
chr18	59899946	59900246	4617	+	1421	1135
chr14	49853864	49854164	136	-	1420	125
chr17	81860485	81860785	1079	-	1418	1336
chr6	31815312	31815612	10906	-	1414	1926
chr6	26216638	26216938	1333	-	1404	3286
chr2	150487617	150487917	5167	-	1394	2040
chr10	72273874	72274174	2033	+	1389	5650
chr16	88785170	88785470	7	-	1388	1777
chr17	29294065	29294365	63	-	1385	2445
chr3	170870145	170870445	841	-	1375	2503
chr19	8321450	8321750	9613	+	1373	1505
chr16	31180089	31180389	862	+	1369	1850
chr9	19380186	19380486	2763	-	1361	2386
chr8	133297203	133297503	2338	-	1360	2520
chr9	107489716	107490016	1158	-	1356	1866
chr17	78360027	78360327	1687	-	1356	1773
chr11	62841479	62841779	285	-	1351	3053
chr6	31815493	31815793	210	+	1349	1832
chr17	75154462	75154762	1415	-	1348	1056
chr6	36678664	36678964	1258	+	1342	2114
chr1	149886868	149887168	87	+	1337	4114
chr1	149886868	149887168	88	+	1337	4114
chr1	23559451	23559751	2854	-	1331	2300
chr19	572546	572846	1478	+	1326	2217
chr10	52314231	52314531	236	+	1322	557
chr4	39527479	39527779	8563	-	1319	1224
chr17	7650876	7651176	10479	+	1309	155
chr6	31827687	31827987	34	+	1308	1522
chr8	127736181	127736481	84	+	1307	2537
chr19	6530976	6531276	831	+	1295	3231
chr17	80147078	80147378	35	-	1290	1514
chr6	30744497	30744797	4879	-	1288	3959
chr16	56625731	56626031	8168	+	1284	1049
chr2	8682006	8682306	392	+	1284	939
chr3	52198082	52198382	779	+	1278	3306
chr15	82540402	82540702	2009	-	1277	3393
chr11	66347569	66347869	7672	-	1254	284
chr18	23135435	23135735	4276	+	1244	593
chr19	55385882	55386182	1907	+	1240	1510
chr1	227947882	227948182	2783	-	1239	1231
chr6	31834866	31835166	5110	+	1237	4056
chr13	21140496	21140796	4633	+	1235	564
chr1	28505994	28506294	22	+	1227	5168
chr19	58544405	58544705	1138	+	1227	2189
chr22	43015065	43015365	2110	-	1222	1646
chr17	50866304	50866604	134	-	1213	2542
chr1	1000047	1000347	3547	-	1212	1145
chr5	179820855	179821155	469	+	1205	1743
chr3	49029348	49029648	92	-	1203	659
chr1	149841154	149841454	336	-	1196	5005
chr12	51083546	51083846	371	-	1193	3821
chr3	49411885	49412185	7267	-	1193	2229
chr12	46372723	46373023	1090	-	1192	3729
chr10	73096816	73097116	3988	-	1179	1460
chr16	11256150	11256450	321	-	1173	1176
chr14	75278778	75279078	956	+	1170	3694
chr11	65918984	65919284	8405	-	1163	2587
chr20	62065803	62066103	5585	-	1162	2690
chr11	43942587	43942887	10602	+	1162	255
chr7	112450410	112450710	3076	+	1159	1837
chr12	6766313	6766613	278	+	1153	2255
chr13	51452986	51453286	3135	-	1147	1806
chr12	56116583	56116883	2951	+	1142	3112
chr12	7936137	7936437	518	-	1138	4810
chr3	49021455	49021755	5788	-	1137	3070
chr1	182789723	182790023	10297	+	1136	1322
chr11	10808876	10809176	2456	-	1135	3467
chr11	18394513	18394813	639	+	1131	3211
chr15	69452769	69453069	192	+	1124	2345
chr8	27614650	27614950	6367	-	1117	1143
chr6	26124122	26124422	380	+	1114	1739
chr14	81220825	81221125	577	-	1110	1691
chr19	49487558	49487858	2539	+	1107	1576
chr17	3668528	3668828	65	-	1105	1838
chr13	45341133	45341433	7637	-	1092	654
chr22	41446747	41447047	7016	-	1074	2208
chr3	4493298	4493598	646	+	1072	1615
chr19	5690246	5690546	2043	+	1062	1746
chr17	82098185	82098485	1194	-	1060	2022
chr10	124418873	124419173	833	-	1060	1563
chr10	78033813	78034113	1341	+	1050	2372
chr9	110256457	110256757	50	-	1049	2090
chr6	27807879	27808179	5713	-	1033	4088
chr5	132490723	132491023	640	-	1027	2083
chr6	26158072	26158372	266	+	1023	2609
chr5	91383267	91383567	405	-	1016	2623
chr18	26226384	26226684	6830	+	1005	1206
chr9	133348199	133348499	965	+	1003	2278
chr6	27831510	27831810	513	-	1003	832
chr16	2682474	2682774	6256	+	1001	1728
chr7	76302625	76302925	327	+	994	3177
chr2	46297357	46297657	3690	+	993	1149
chr17	82229005	82229305	4128	+	992	1538
chr1	149852558	149852858	362	+	985	4580
chr17	8383143	8383443	3334	-	984	2389
chr17	38853686	38853986	38	-	977	2414
chr4	1712269	1712569	556	-	969	959
chr1	7784137	7784437	9080	+	964	228
chr15	60479076	60479376	6786	-	958	1537
chr21	31659643	31659943	3767	+	958	733
chr3	157160097	157160397	1715	-	953	1706
chr2	10448277	10448577	8105	-	953	967
chr7	113118504	113118804	10057	-	952	774
chr17	78925337	78925637	810	-	951	1101
chr11	61361832	61362132	685	-	948	2594
chr7	26200696	26200996	56	-	948	2120
chr6	63572430	63572730	2787	+	946	2729
chr9	129178207	129178507	377	-	945	3239
chr3	39406670	39406970	1568	+	945	1659
chr1	149861109	149861409	25	-	944	3014
chr3	194685833	194686133	2476	+	943	1789
chr12	120534306	120534606	198	+	938	644
chr6	27147056	27147356	17	+	937	3552
chr12	6470627	6470927	631	-	932	3036
chr16	18801499	18801799	7473	-	932	2179
chr2	238239988	238240288	3968	-	932	807
chr12	49741507	49741807	370	+	931	3587
chr11	9461063	9461363	33	+	929	3040
chr16	11742675	11742975	765	-	928	1334
chr11	819522	819822	7119	+	928	1230
chr17	35243021	35243321	3239	+	927	1885
chr16	56608534	56608834	8680	+	926	1029
chr12	57520461	57520761	190	-	923	1437
chr11	93741444	93741744	664	-	917	2865
chr6	26033566	26033866	3946	-	917	1094
chr9	72365158	72365458	343	-	912	1621
chrX	119468395	119468695	793	+	910	586
chr1	26993642	26993942	10079	+	909	458
chr6	136289794	136290094	2568	-	908	1542
chr8	22367229	22367529	7786	+	908	798
chr1	244864433	244864733	338	-	904	1906
chr5	138338216	138338516	482	+	903	1453
chr12	76031545	76031845	1691	-	903	889
chr15	96330622	96330922	1673	+	901	1299
chr12	56158309	56158609	537	+	901	953
chr1	8878636	8878936	758	-	898	1336
chr1	23959773	23960073	4416	+	897	1131
chr6	26027233	26027533	491	-	897	782
chr8	118111776	118112076	52	-	896	1852
chr1	27155078	27155378	2427	-	894	1989
chr1	109740266	109740566	2244	-	889	1148
chr14	35404699	35404999	3628	-	877	1316
chr20	40689186	40689486	957	-	874	1115
chr19	33521739	33522039	3240	-	874	509
chr15	72231140	72231440	801	-	871	1732
chr14	20469356	20469656	188	+	866	1792
chr10	110497857	110498157	2842	+	861	960
chr11	67583765	67584065	8965	+	855	464
chr3	156674563	156674863	1295	+	854	1145
chr6	26199243	26199543	116	-	850	2299
chr5	151771904	151772204	704	+	850	874
chr7	155297828	155298128	2583	+	849	1131
chr4	151099579	151099879	3403	+	848	1050
chr14	64540691	64540991	8540	+	847	722
chr11	2929370	2929670	246	-	838	3418
chr6	26103883	26104183	147	+	838	656
chr1	149832607	149832907	21	+	834	2563
chr1	182391740	182392040	8231	-	822	710
chr6	34236854	34237154	403	+	821	1075
chr19	12801750	12802050	308	-	816	1714
chr1	162561672	162561972	4875	+	816	1224
chr7	25125210	25125510	3748	-	815	1047
chr2	191014122	191014422	2274	-	815	643
chr22	37675586	37675886	7485	+	814	441
chr6	35468354	35468654	255	+	807	2151
chr16	4371798	4372098	568	+	807	929
chr8	37695733	37696033	6301	+	806	1693
chr22	32801655	32801955	6263	+	804	686
chr19	17859872	17860172	7559	+	802	1165
chr1	149812320	149812620	548	-	800	2367
chr19	797365	797665	1484	+	800	1061
chr17	41734593	41734893	4967	-	800	798
chr11	130069844	130070144	1432	+	799	1050
chr10	68331843	68332143	6576	-	798	1566
chr20	34112164	34112464	9030	-	792	1905
chr11	63813406	63813706	233	+	792	1006
chr20	63520715	63521015	365	+	792	714
chr11	8682593	8682893	692	-	790	1786
chr5	40835162	40835462	457	-	789	4655
chr6	27810001	27810301	596	+	788	2231
chr19	58387220	58387520	3460	+	787	760
chr6	27132993	27133293	102	+	785	2914
chr6	27824042	27824342	397	+	784	417
chr17	16381041	16381341	8374	+	783	1219
chr4	168832045	168832345	3532	+	783	185
chr17	7484646	7484946	269	-	782	1593
chr7	134459076	134459376	9913	-	782	421
chr6	26032049	26032349	19	-	781	3452
chr1	112956146	112956446	1313	-	781	2757
chr6	26216871	26217171	1026	+	780	1543
chr9	87726069	87726369	884	+	779	759
chr3	101686655	101686955	5841	-	778	3755
chr2	96208777	96209077	504	-	771	1044
chr6	26197225	26197525	1982	-	767	1659
chr5	176361714	176362014	2380	-	767	1150
chr3	23916877	23917177	3999	-	765	1782
chr1	58783997	58784297	608	-	765	684
chr21	34073528	34073828	2653	+	763	590
chr21	34073528	34073828	2654	+	763	590
chr2	156342453	156342753	904	-	761	1089
chr8	144792340	144792640	277	-	759	2548
chr17	28719945	28720245	6066	+	759	1606
chr1	150236062	150236362	5392	-	758	2581
chr12	49189030	49189330	8716	-	755	292
chr10	79347419	79347719	2278	+	754	1417
chr12	76878969	76879269	9730	-	753	1147
chr2	231464434	231464734	534	-	753	1018
chr1	25247404	25247704	2638	-	750	1225
chr3	196082040	196082340	1904	-	749	2509
chr2	101002243	101002543	2931	+	748	1401
chr11	65858130	65858430	157	-	748	1297
chr7	134646804	134647104	3191	+	747	980
chr9	35658263	35658563	6005	+	744	554
chr16	30065771	30066071	775	+	743	1048
chrX	41334112	41334412	59	+	742	1984
chr9	89311148	89311448	128	+	742	1389
chr17	64130091	64130391	2494	-	742	948
chr17	27294064	27294364	2852	+	741	1030
chr6	26250585	26250885	433	-	739	3097
chr10	119651332	119651632	2196	+	737	1215
chr5	137754313	137754613	7619	-	736	1409
chr6	26285484	26285784	844	-	736	1126
chr16	29454483	29454783	70	+	731	1070
chr10	58334956	58335256	2705	+	729	851
chr12	114684114	114684414	1058	-	727	1011
chr17	79839390	79839690	902	-	726	1207
chr7	139109670	139109970	2715	-	724	1645
chr5	163437551	163437851	350	+	722	1300
chr20	2652582	2652882	3868	+	719	845
chr19	49496416	49496716	7052	+	719	568
chr19	18386108	18386408	9527	+	711	2663
chr1	46132579	46132879	2723	-	711	2336
chr8	144326802	144327102	1	-	709	3958
chr16	89560632	89560932	524	+	707	2134
chr17	38870011	38870311	4818	+	706	1549
chr13	27251508	27251808	5956	+	703	563
chr16	30193616	30193916	2296	-	701	1189
chr16	30193825	30194125	72	+	700	1036
chr2	224039236	224039536	4606	-	699	871
chr10	3785159	3785459	7715	-	699	697
chr20	3796260	3796560	292	+	698	1304
chr7	101127054	101127354	7501	+	698	562
chr11	10858003	10858303	104	-	695	1847
chr2	200864608	200864908	1327	-	695	1225
chr2	216498794	216499094	1777	+	693	692
chr6	31541953	31542253	5593	-	692	1624
chr3	184017834	184018134	6667	-	692	1006
chr12	120496063	120496363	788	+	691	1100
chr4	39458872	39459172	5590	-	688	1364
chr1	32651164	32651464	3956	+	687	578
chr1	32964784	32965084	4299	-	686	1303
chr17	40443400	40443700	10332	+	684	826
chr6	159693191	159693491	784	-	683	1086
chr14	103334187	103334487	913	+	681	1172
chr1	23691756	23692056	5588	+	677	1640
chr10	35642103	35642403	10722	-	677	390
chr12	54280676	54280976	3928	+	674	2589
chr12	56645934	56646234	653	-	673	1035
chr19	41860205	41860505	2323	+	673	966
chr3	134374397	134374697	326	-	669	954
chr3	41199455	41199755	743	+	668	661
chr7	74174306	74174606	4355	+	666	770
chr20	41028772	41029072	4261	+	665	891
chr22	38202037	38202337	6917	+	665	607
chr8	73293583	73293883	3800	-	664	1422
chr14	103522780	103523080	250	-	664	730
chr1	151540259	151540559	8689	+	663	2013
chr6	24720787	24721087	418	-	662	1466
chr12	6970606	6970906	1125	-	662	1113
chr1	88891514	88891814	6233	-	659	964
chr3	129183872	129184172	2972	-	657	1301
chr8	73294552	73294852	6	+	655	2022
chr17	7916236	7916536	10331	-	655	905
chr6	27808123	27808423	114	+	652	2349
chr20	4015502	4015802	4148	-	652	489
chr15	41332833	41333133	296	+	651	2852
chr12	56042093	56042393	3332	+	651	1158
chr19	42255078	42255378	9748	-	651	878
chr1	92832023	92832323	1037	+	650	1412
chr6	27814727	27815027	982	-	650	635
chr2	195657271	195657571	643	+	647	922
chr17	4142941	4143241	6730	-	647	607
chr10	72692093	72692393	3298	+	645	1127
chr12	123233072	123233372	1141	-	644	1210
chr10	92689905	92690205	2400	+	644	937
chrX	12975060	12975360	2893	+	643	3099
chr1	155934336	155934636	3793	-	643	1900
chr1	153535941	153536241	3773	-	643	1194
chr15	80779321	80779621	8298	+	637	77
chr1	149813642	149813942	2230	-	635	4168
chr1	117606001	117606301	4544	+	634	1248
chr4	121696930	121697230	737	-	634	553
chr1	228458053	228458353	2441	+	633	1258
chr14	21269374	21269674	113	-	633	891
chr1	145996529	145996829	384	-	632	3947
chr10	71851199	71851499	749	-	632	766
chr11	65900369	65900669	2292	-	630	902
chr3	146161134	146161434	9282	-	629	1151
chr3	23917098	23917398	244	+	627	1513
chr6	27838216	27838516	419	-	625	1311
chr22	17628699	17628999	2672	-	623	1004
chr17	56913998	56914298	3494	-	620	957
chr20	5119908	5120208	1775	-	618	972
chr11	8682742	8683042	8363	+	615	1129
chr1	155244536	155244836	243	-	613	1892
chr17	39200262	39200562	1625	+	613	1326
chr7	19117586	19117886	9055	-	613	227
chr19	46788544	46788844	66	-	606	1085
chr5	173328364	173328664	2411	-	605	2972
chr11	27700405	27700705	8580	-	604	602
chr2	47176461	47176761	4021	-	602	1456
chr12	110281197	110281497	4596	+	601	987
chr17	4948480	4948780	807	-	601	940
chr11	809918	810218	7464	+	600	1242
chr8	100951994	100952294	2558	-	600	1133
chr19	8364106	8364406	11112	+	599	404
chr14	68979252	68979552	509	-	596	1011
chr1	16156019	16156319	7486	-	595	903
chr8	56211739	56212039	1275	+	594	600
chr5	39424818	39425118	6842	-	590	1275
chr1	156500743	156501043	2824	-	590	943
chr19	4909451	4909751	1069	+	590	724
chr2	74198565	74198865	165	+	589	1829
chr1	40862313	40862613	49	-	588	2060
chr20	34955751	34956051	5901	-	588	1045
chr20	32207681	32207981	5363	-	587	1592
chr3	51385239	51385539	10215	+	587	548
chr22	35381046	35381346	7976	+	586	808
chr19	4535174	4535474	10198	-	584	294
chr8	143597363	143597663	4423	-	583	1561
chr7	148884237	148884537	574	-	581	1466
chr1	247171968	247172268	8988	-	581	644
chr7	102572503	102572803	2514	-	578	1218
chr1	159925428	159925728	909	-	576	1291
chr14	50668247	50668547	3993	-	576	991
chr3	141876593	141876893	324	+	573	1278
chr11	17077617	17077917	5518	-	572	1871
chr12	53452055	53452355	1032	+	572	1600
chr15	23039527	23039827	1288	-	572	1326
chr12	89352447	89352747	7921	-	571	558
chr2	238848056	238848356	7448	+	569	316
chr7	16646139	16646439	5176	+	568	1163
chr13	31161859	31162159	674	-	567	449
chr22	31944485	31944785	2350	+	565	1296
chr10	1048836	1049136	2391	-	564	1209
chr1	27012800	27013100	8228	-	564	818
chr12	96400389	96400689	4682	-	564	466
chr4	56977515	56977815	5565	-	563	1036
chr15	66504796	66505096	4478	-	562	2539
chr3	53255972	53256272	245	-	562	1146
chr14	69767092	69767392	361	+	562	704
chr18	49492429	49492729	2168	-	561	1149
chr18	49492429	49492729	2169	-	561	1149
chr22	28800519	28800819	2083	-	559	2439
chr11	2885723	2886023	521	-	557	1807
chr16	87392286	87392586	5663	+	557	873
chr11	62546783	62547083	2247	-	556	640
chr9	73151815	73152115	753	+	555	1213
chr6	16129036	16129336	1042	+	555	1045
chr19	4867617	4867917	5438	-	555	824
chr2	206159585	206159885	1840	+	554	1053
chr1	42682377	42682677	1586	+	553	617
chr12	53441692	53441992	5825	+	552	1192
chr2	161160378	161160678	7655	+	552	1039
chr11	615900	616200	6092	-	552	464
chr1	156114661	156114961	786	+	551	999
chr5	16465750	16466050	673	-	550	2809
chr9	19127442	19127742	5265	-	550	361
chrX	1392063	1392363	1627	-	549	448
chr8	29350625	29350925	6612	-	545	1560
chr6	31862784	31863084	5138	-	543	462
chr1	44800327	44800627	1392	+	542	932
chr20	45348374	45348674	2332	-	541	1443
chr16	84819935	84820235	6345	+	540	1472
chr12	98593640	98593940	885	+	539	972
chr6	26204560	26204860	1109	+	539	609
chr3	57597294	57597594	1280	-	538	722
chr5	142324971	142325271	9635	-	538	613
chrX	103686649	103686949	5611	-	537	852
chr3	43690888	43691188	12	+	537	815
chr16	74607064	74607364	1282	-	536	1250
chr1	44775524	44775824	746	+	535	1571
chr1	203305469	203305769	89	+	535	924
chr19	39435898	39436198	1114	-	533	1606
chr6	159789552	159789852	1181	-	533	970
chr17	41966745	41967045	446	+	533	747
chr17	81891524	81891824	1235	-	530	721
chr1	205321695	205321995	8602	-	528	1254
chr1	45687040	45687340	5614	-	527	1279
chr1	27672142	27672442	9758	-	526	440
chr12	118061129	118061429	9692	-	524	460
chr1	149887915	149888215	2596	-	521	2556
chr20	45857321	45857621	842	-	521	629
chr1	39955100	39955400	3664	+	521	273
chr2	88055722	88056022	1481	-	519	1146
chr14	54902776	54903076	656	-	517	958
chr20	56629256	56629556	1217	+	517	512
chr5	43313428	43313728	6455	-	516	1245
chr13	106535612	106535912	10516	-	516	187
chr1	28643019	28643319	2243	-	515	1630
chr4	15002431	15002731	5912	+	515	729
chr19	17245869	17246169	5898	-	514	538
chr12	52051392	52051692	2980	+	513	3168
chr1	154183137	154183437	6979	-	513	1333
chr12	76084635	76084935	7037	-	512	854
chr3	143971773	143972073	7902	+	511	1047
chr10	80205489	80205789	2040	-	511	1028
chr12	121803041	121803341	1709	+	510	1282
chr21	33542802	33543102	2486	-	510	933
chr11	34357958	34358258	126	-	509	950
chr17	58007223	58007523	5218	-	505	949
chr3	195543273	195543573	79	-	504	1351
chr1	226062671	226062971	2506	+	504	811
chr10	73911082	73911382	1896	+	503	363
chr9	124861907	124862207	2435	-	502	1896
chr20	6006073	6006373	1637	+	501	1126
chr2	190880771	190881071	865	+	500	588
chr19	5791133	5791433	2524	-	498	1307
chr11	65122138	65122438	647	-	497	1666
chr12	122526886	122527186	431	-	497	1122
chr7	76358941	76359241	661	-	497	949
chr1	206507481	206507781	6036	+	497	445
chr12	56725237	56725537	4921	-	496	1600
chr11	75562203	75562503	625	+	496	861
chr12	54279646	54279946	1525	-	495	2264
chr11	35139124	35139424	4225	+	494	592
chr18	49460588	49460888	9439	-	493	244
chr6	27890776	27891076	11220	-	493	35
chr2	99180982	99181282	1731	-	492	936
chr10	100912913	100913213	7117	+	492	735
chr12	56360057	56360357	3345	-	492	533
chr15	75640174	75640474	153	-	491	1534
chr3	27484334	27484634	2084	-	491	1312
chr10	68527438	68527738	4919	-	491	1138
chr5	179698927	179699227	1461	+	491	577
chr10	44978759	44979059	9198	-	491	504
chr6	30717196	30717496	3357	-	489	876
chr8	11868037	11868337	2135	-	489	868
chr10	14604351	14604651	40	-	489	753
chr5	80255996	80256296	3851	-	488	960
chr12	14771081	14771381	230	-	487	1436
chr1	113812212	113812512	9580	-	487	989
chr12	13196736	13197036	8290	+	487	261
chr3	185937964	185938264	218	-	486	1148
chr4	75673362	75673662	1249	-	485	991
chr6	26251564	26251864	1537	+	484	1380
chr10	32958177	32958477	3201	-	484	831
chr6	81752631	81752931	2857	-	482	819
chr11	83285928	83286228	1455	-	481	1099
chr7	108569616	108569916	1914	-	480	993
chr19	9309703	9310003	10832	-	480	239
chr7	23531931	23532231	2362	-	479	1357
chr5	73448727	73449027	10400	-	479	57
chr6	27893375	27893675	2677	+	477	2004
chr1	116373194	116373494	3792	+	477	1421
chr17	35809434	35809734	2118	+	476	961
chr2	191678086	191678386	615	+	476	902
chr6	20401829	20402129	2433	+	475	1253
chrX	119791569	119791869	7733	-	474	1954
chr14	49620570	49620870	2635	-	474	1024
chr12	6970863	6971163	3783	+	474	757
chr6	30720302	30720602	2848	+	473	869
chr13	49444224	49444524	7960	+	472	567
chrX	147911901	147912201	2028	+	472	180
chr11	69641106	69641406	121	+	471	1396
chr18	45967217	45967517	4927	-	471	225
chr9	127451473	127451773	7916	+	470	1847
chr7	54759161	54759461	4376	-	470	920
chr17	68035685	68035985	1121	+	470	669
chr2	119366683	119366983	5707	-	469	1200
chr10	67884606	67884906	2364	+	469	1110
chr1	19210211	19210511	3912	-	469	793
chr20	35092757	35093057	4131	-	468	1206
chr9	36190913	36191213	4378	+	468	436
chr9	128098460	128098760	2150	+	467	1355
chr10	133373304	133373604	3553	-	467	898
chr11	74398342	74398642	1342	-	466	1421
chr19	2163883	2164183	8730	+	466	688
chr12	56221814	56222114	5014	-	465	972
chr1	23800704	23801004	3109	-	465	642
chr1	207321634	207321934	1364	+	464	2571
chr16	68310898	68311198	410	-	464	1167
chr6	43629214	43629514	6673	-	463	1144
chr13	19782910	19783210	5184	-	463	1037
chr15	59372821	59373121	1989	-	461	2423
chr13	109786526	109786826	2875	-	461	1027
chr1	16018032	16018332	10634	-	461	237
chr13	44436808	44437108	593	-	460	1731
chr1	24745397	24745697	4344	+	460	997
chrX	154371172	154371472	422	-	460	932
chr22	36387915	36388215	2309	-	460	787
chr4	4859615	4859915	748	+	459	450
chr6	26271363	26271663	20	-	458	2362
chr12	49018698	49018998	2062	-	458	2041
chr2	73234240	73234540	5534	+	458	1530
chr3	100401370	100401670	9281	-	458	1285
chr9	92293645	92293945	2962	-	458	1152
chr6	29942482	29942782	465	+	458	428
chr7	102671583	102671883	3075	-	457	817
chr5	138465430	138465730	9459	+	457	536
chr17	75979078	75979378	7680	-	457	529
chr4	10116710	10117010	5648	-	457	365
chr20	49982930	49983230	2970	+	457	207
chr2	73234187	73234487	6529	-	456	1529
chr10	68332014	68332314	212	+	456	940
chr8	544784	545084	4004	-	456	206
chr15	64381390	64381690	3363	-	455	1301
chr1	26472456	26472756	5499	+	454	833
chr10	97426141	97426441	6370	+	453	926
chr2	197499785	197500085	1061	-	453	744
chr16	2513922	2514222	675	+	453	464
chr16	20806394	20806694	2711	-	451	1333
chr20	49278007	49278307	3040	-	451	674
chr10	43138449	43138749	7755	+	451	368
chr14	101964523	101964823	638	+	450	748
chr16	87869457	87869757	30	-	449	2593
chr7	75073740	75074040	2817	-	448	2000
chr12	56688172	56688472	2340	-	447	933
chr16	9091594	9091894	2127	+	447	800
chr12	104286972	104287272	158	+	446	1293
chr9	132354936	132355236	3079	-	446	602
chr12	71663822	71664122	2708	-	445	1183
chr10	32056342	32056642	557	-	445	1085
chr19	14419291	14419591	3428	-	445	669
chr14	39170283	39170583	3609	-	443	1478
chr5	61332208	61332508	376	+	443	820
chr14	94081152	94081452	174	-	443	683
chr11	59107187	59107487	10861	+	443	304
chr17	42423206	42423506	273	-	442	979
chr4	17577451	17577751	843	+	442	452
chr17	78186997	78187297	4232	-	442	387
chr2	9630919	9631219	2855	-	441	703
chr13	80341076	80341376	2376	-	441	640
chr22	19854766	19855066	948	-	440	1795
chr22	19854766	19855066	949	-	440	1795
chr14	24094261	24094561	10326	+	440	1563
chr11	114400408	114400708	3159	-	440	864
chr9	6413159	6413459	3192	+	440	707
chr10	35127155	35127455	5850	+	439	1157
chr10	13300014	13300314	5011	-	439	792
chr1	226309087	226309387	2131	-	438	1476
chr6	27838519	27838819	875	+	438	1183
chr2	127701479	127701779	848	+	438	1067
chr9	133376049	133376349	261	-	438	864
chr20	3889313	3889613	5341	+	438	421
chr2	64653863	64654163	138	-	436	1259
chr17	2711694	2711994	4988	-	436	1190
chr5	149551389	149551689	5792	-	436	1096
chr16	4614838	4615138	7172	-	436	892
chr17	41918901	41919201	1450	-	436	817
chr6	30213351	30213651	7403	-	436	646
chr8	23068970	23069270	4057	-	434	1525
chr21	38805883	38806183	3644	+	434	1048
chr11	119018293	119018593	3299	-	434	634
chr1	16613555	16613855	6166	-	433	1688
chr2	85354478	85354778	1024	-	433	1218
chr1	31296732	31297032	719	-	433	1049
chr14	103123411	103123711	318	+	433	962
chr3	49104702	49105002	4025	-	433	742
chr7	192521	192821	5880	+	433	696
chr19	37907032	37907332	7091	-	433	663
chr17	21126918	21127218	466	+	433	614
chr2	197434978	197435278	225	-	432	1202
chr1	153627455	153627755	253	-	431	1914
chr9	86354360	86354660	10183	-	431	1005
chr19	14136532	14136832	3719	-	431	982
chr3	52536555	52536855	1542	+	431	884
chr12	103965853	103966153	2859	+	431	853
chr1	68232473	68232773	2550	-	431	573
chr7	73683381	73683681	3599	-	430	1076
chr19	40425942	40426242	77	-	430	1029
chr6	26272884	26273184	3058	+	429	967
chr16	69726510	69726810	131	-	428	2020
chr9	79571897	79572197	7160	+	428	650
chrX	1452838	1453138	1010	-	428	303
chr12	79935047	79935347	6647	-	427	1191
chr7	35695085	35695385	6365	-	427	584
chr13	32538742	32539042	8037	-	427	518
chr15	74461110	74461410	1606	-	426	1574
chr6	34426018	34426318	712	-	426	1333
chr6	34426018	34426318	713	-	426	1333
chr10	73998066	73998366	1987	+	426	966
chr13	72781848	72782148	2311	-	426	912
chr5	133026493	133026793	310	-	426	784
chr4	67545399	67545699	3652	-	426	608
chr2	86441332	86441632	1693	+	426	415
chr12	12891512	12891812	745	+	425	4514
chr2	136118099	136118399	71	-	425	2890
chr8	47738114	47738414	140	-	425	1648
chr17	74203628	74203928	6222	+	425	730
chr17	21284661	21284961	579	+	425	638
chrX	101390965	101391265	1566	+	423	2347
chrX	101390965	101391265	1567	+	423	2347
chr12	55829510	55829810	3197	-	423	1674
chrX	154458231	154458531	10888	+	423	220
chr19	676342	676642	211	+	422	1844
chr12	130872046	130872346	527	+	422	832
chr19	49677227	49677527	10120	+	422	335
chr12	122500882	122501182	2649	-	421	1294
chr16	68310969	68311269	4598	+	421	1064
chr7	45921222	45921522	2554	-	421	901
chr8	81280486	81280786	10762	+	421	252
chr6	31620665	31620965	4375	+	420	969
chr11	65614171	65614471	9337	-	419	724
chr19	10271070	10271370	1307	+	418	1120
chr15	85794843	85795143	2457	-	418	449
chr1	75786206	75786506	1678	+	417	1322
chr19	34365146	34365446	5551	+	417	1159
chr14	92748577	92748877	1239	-	417	732
chr18	3247751	3248051	4968	+	416	762
chr19	9819042	9819342	6951	-	416	585
chr11	67508112	67508412	3391	-	416	476
chr22	21867595	21867895	337	-	415	931
chr12	93377876	93378176	5799	+	414	1321
chr19	5622726	5623026	145	-	414	1277
chr1	109042052	109042352	1815	-	414	775
chr19	35900493	35900793	4639	-	414	589
chr9	124415389	124415689	9195	-	414	337
chr1	229508248	229508548	795	-	413	1225
chr11	64778492	64778792	1936	-	413	870
chr10	75401714	75402014	724	-	413	599
chr1	143905927	143906227	2218	-	413	55
chr6	31665808	31666108	4979	-	412	697
chr17	64662292	64662592	3346	-	412	545
chr10	56361209	56361509	4813	-	411	1129
chr11	61429891	61430191	812	-	411	1067
chr6	89352672	89352972	2934	-	411	899
chr7	75442696	75442996	399	-	411	622
chr12	121016437	121016737	8162	-	411	388
chr1	154973668	154973968	7062	-	410	1496
chr1	21783042	21783342	3319	-	410	1086
chr19	16628154	16628454	682	-	410	982
chr15	64162969	64163269	3036	-	410	752
chrX	48574461	48574761	5963	+	410	747
chr5	132963479	132963779	2045	-	410	613
chr8	98045495	98045795	5543	-	409	1079
chr5	131796967	131797267	9242	-	409	666
chr6	138107400	138107700	6241	-	409	641
chr21	33542169	33542469	4821	+	409	364
chr20	17968744	17969044	3412	-	408	803
chr9	34637737	34638037	2115	-	408	579
chr5	140647578	140647878	3563	-	407	769
chr3	36993120	36993420	2725	-	407	631
chr16	67806510	67806810	1426	-	407	598
chr16	70523498	70523798	2734	-	406	1422
chr11	75815192	75815492	5919	+	406	942
chr10	70404095	70404395	5353	+	406	797
chr14	55129202	55129502	4903	+	406	702
chr15	43746388	43746688	80	+	406	686
chr14	91510237	91510537	6581	-	405	1391
chr10	101061192	101061492	718	+	405	1218
chr12	110742841	110743141	6509	-	405	1122
chr3	40309657	40309957	9412	+	405	595
chr1	201507073	201507373	7490	-	404	1723
chr15	50354812	50355112	3100	-	404	1314
chr12	105107585	105107885	1992	-	404	1018
chr14	31420500	31420800	133	-	404	769
chr2	55232638	55232938	1173	+	404	731
chr4	76949703	76950003	454	+	404	439
chr10	91633021	91633321	6818	-	404	278
chr9	128818450	128818750	564	+	403	1352
chr3	197950143	197950443	2275	+	403	1215
chr1	145095268	145095568	8809	-	403	1125
chr3	196287624	196287924	3693	-	403	799
chr12	119178881	119179181	4291	+	402	1040
chr6	42746021	42746321	1623	-	402	839
chr3	38137389	38137689	1227	+	402	633
chr22	17638731	17639031	3108	+	401	1704
chr11	68271923	68272223	2116	-	401	1667
chr1	45687303	45687603	1644	+	401	961
chr9	35689875	35690175	8710	-	401	484
chr17	43251676	43251976	36	-	400	1259
chr3	149657975	149658275	3144	-	399	1247
chr10	104122121	104122421	8123	+	399	637
chr3	119463574	119463874	5505	-	398	1232
chr22	40856589	40856889	3525	-	398	673
chr21	42879529	42879829	10034	-	398	569
chr17	4555308	4555608	5468	-	397	1174
chr3	32570754	32571054	4240	-	397	1034
chr20	62143293	62143593	5053	-	397	1017
chr2	222860964	222861264	3943	+	397	559
chr4	173334303	173334603	112	-	397	557
chr9	93096167	93096467	10101	+	397	276
chr5	72320159	72320459	2371	-	396	1161
chr1	1399286	1399586	6101	-	396	767
chr8	123541153	123541453	10150	-	396	499
chr6	169751522	169751822	832	-	395	998
chr1	181022819	181023119	2377	-	395	864
chr1	32817364	32817664	1660	-	395	769
chr22	41286144	41286444	5835	-	395	538
chr4	25160392	25160692	4443	-	394	801
chr4	184649397	184649697	1689	-	393	614
chr19	47778653	47778953	4515	+	393	312
chr8	94262293	94262593	8998	-	393	177
chr11	108467428	108467728	2436	-	392	753
chr2	55050401	55050701	4022	-	392	708
chr6	1609868	1610168	47	+	391	1665
chr20	35742171	35742471	2736	-	391	1203
chr3	160565521	160565821	2897	-	391	840
chr19	18323026	18323326	484	-	391	758
chr15	78872840	78873140	3809	+	391	661
chr17	49788414	49788714	9883	-	391	570
chr8	143973479	143973779	139	-	390	1894
chr8	144358422	144358722	1865	-	390	1103
chr1	185317193	185317493	871	-	390	812
chr7	76627229	76627529	413	-	390	708
chr11	47767264	47767564	1844	-	390	668
chr9	129752984	129753284	6575	-	390	175
chr16	70523766	70524066	2755	+	389	1417
chr11	85628295	85628595	3570	-	388	1285
chr5	271596	271896	240	+	388	1076
chr1	151198525	151198825	4132	+	388	928
chr12	14774355	14774655	73	+	388	686
chr9	34048835	34049135	6432	-	388	669
chr1	192808991	192809291	1611	+	387	1529
chr12	31728971	31729271	7207	-	387	1264
chr1	185156871	185157171	8103	-	387	818
chr11	62689510	62689810	11162	-	387	16
chr19	12957165	12957465	175	-	386	1049
chr13	73058955	73059255	229	+	386	829
chr10	97687191	97687491	733	-	386	821
chr17	58083365	58083665	6221	+	386	752
chr9	134641755	134642055	3948	+	386	514
chr1	77979022	77979322	349	-	385	1281
chr2	43595988	43596288	1162	-	385	1271
chr16	20806477	20806777	7964	+	385	1119
chr1	211579147	211579447	2066	-	385	864
chr6	169701975	169702275	5032	-	385	819
chr19	1104013	1104313	695	+	385	788
chr13	30617537	30617837	2402	-	385	569
chrX	136880675	136880975	286	-	384	1362
chr9	137200691	137200991	5	-	384	1276
chr20	37527793	37528093	7482	-	384	647
chr17	75046914	75047214	7594	-	384	575
chr13	27270780	27271080	1004	+	384	513
chr17	82037647	82037947	778	-	384	456
chr17	48048734	48049034	124	+	383	2186
chr10	32347108	32347408	1463	-	383	1289
chr6	133953174	133953474	6462	+	383	549
chr9	32526145	32526445	9960	-	383	161
chr17	7687439	7687739	2342	-	382	1036
chr2	177264609	177264909	5255	-	382	872
chr3	172711015	172711315	5678	-	382	754
chr19	49580506	49580806	8099	-	382	381
chrX	107717012	107717312	7772	-	381	1214
chr1	152036954	152037254	2359	-	381	1167
chr16	14630158	14630458	149	-	381	972
chr19	10194901	10195201	4015	-	381	871
chr7	106284901	106285201	7237	-	381	867
chr9	36258398	36258698	2990	-	381	604
chr2	127886164	127886464	5618	-	381	579
chr1	45339954	45340254	1783	-	380	1103
chr7	100889665	100889965	883	-	380	1077
chr10	119596912	119597212	5625	-	380	1032
chr2	63841846	63842146	1521	+	380	1029
chr12	77065503	77065803	735	-	380	688
chr5	140346553	140346853	888	-	380	558
chr4	184474487	184474787	8185	-	380	473
chr6	21593699	21593999	3467	+	379	1736
chr9	33264658	33264958	2948	-	379	744
chr20	32762335	32762635	9696	+	379	637
chr11	65386587	65386887	2020	+	379	439
chr22	19432240	19432540	69	-	378	1268
chr2	149587676	149587976	3797	-	378	716
chr11	86069062	86069362	6248	-	378	593
chrX	72277168	72277468	2926	-	377	1653
chr1	42766936	42767236	5473	-	377	908
chr8	143990051	143990351	328	+	377	822
chr2	85327939	85328239	3045	-	376	1004
chr17	8295310	8295610	9482	-	376	642
chr7	151080755	151081055	2532	-	375	1274
chr5	150449687	150449987	601	-	375	1252
chr10	28532729	28533029	5887	+	375	1031
chr22	20495739	20496039	3884	-	375	982
chr22	37560432	37560732	122	+	375	794
chr6	75205978	75206278	2451	-	375	518
chr15	30991554	30991854	757	-	374	1313
chr17	15999597	15999897	4258	-	374	1022
chr2	25878409	25878709	3633	-	374	977
chr5	55994904	55995204	688	-	374	763
chr20	23637935	23638235	3259	-	374	461
chr19	39391042	39391342	5159	-	373	1324
chr1	116570950	116571250	1910	-	373	1276
chr1	28259474	28259774	614	+	373	838
chr17	7307583	7307883	5336	+	373	679
chr3	49786438	49786738	5941	-	373	548
chr3	39153541	39153841	1074	-	373	472
chr4	3532372	3532672	7194	-	373	397
chr17	7583802	7584102	8413	+	372	1663
chr7	30594828	30595128	4030	+	372	778
chr1	110963872	110964172	166	-	372	624
chr12	54419216	54419516	10372	-	372	550
chr17	75667131	75667431	3410	-	372	382
chr17	16215484	16215784	1651	-	371	1200
chr2	207530051	207530351	6597	+	371	595
chr2	207711590	207711890	9992	+	371	450
chr7	1459420	1459720	186	-	371	425
chrX	20141786	20142086	367	-	370	1378
chr11	62573811	62574111	5300	-	370	1351
chr17	1400156	1400456	4987	-	370	1326
chr3	12841491	12841791	4041	-	370	1282
chr2	74465330	74465630	7861	-	370	767
chr1	222712514	222712814	5027	+	370	630
chr2	210171359	210171659	5059	-	370	372
chr11	73982793	73983093	2310	-	369	1648
chr5	32585524	32585824	54	+	369	1296
chr3	51995845	51996145	1646	-	369	969
chr19	1438355	1438655	570	+	369	802
chr7	99919439	99919739	3000	-	369	598
chr3	148991490	148991790	8065	+	369	432
chr5	115544699	115544999	2154	-	368	865
chr22	29267787	29268087	5528	-	367	1136
chr14	74302884	74303184	1232	-	367	1046
chr14	55027001	55027301	3361	-	367	1029
chr16	85799459	85799759	1025	-	367	914
chr14	49688164	49688464	2034	-	367	785
chr6	27473020	27473320	6425	-	367	669
chr7	108569824	108570124	8189	+	367	542
chr9	33473812	33474112	980	-	367	400
chr4	7067992	7068292	4043	-	367	382
chr15	70097867	70098167	319	-	366	1809
chr7	56051715	56052015	3147	+	366	628
chr16	3020320	3020620	1662	+	366	599
chr2	241686754	241687054	4648	-	366	540
chr15	75712798	75713098	8725	-	366	434
chr2	36355728	36356028	3916	+	365	975
chr10	73252581	73252881	855	-	365	954
chr11	73376349	73376649	45	+	365	812
chr9	111896764	111897064	4450	+	365	581
chr17	34255235	34255535	8922	+	365	83
chr11	88337686	88337986	6616	-	364	2159
chr17	35578518	35578818	7968	-	364	1416
chr15	34101801	34102101	510	-	364	1364
chr10	5813384	5813684	5917	-	364	1141
chr14	49892945	49893245	6013	+	364	1005
chr20	46689356	46689656	152	-	364	843
chr16	11256250	11256550	7008	+	364	371
chr6	113857297	113857597	9051	+	364	219
chr1	145964457	145964757	5670	-	363	1138
chr7	118184119	118184419	3175	+	363	607
chr11	68684494	68684794	5521	+	362	1090
chr5	83077302	83077602	5480	-	362	985
chr4	55395907	55396207	4582	+	362	439
chr1	109426387	109426687	4737	-	361	1188
chr9	71911185	71911485	5884	-	361	888
chr19	45507429	45507729	1256	+	361	803
chr1	36224397	36224697	2822	+	361	529
chr15	92900274	92900574	5763	+	360	1309
chr3	172039512	172039812	7823	+	360	918
chr11	8964392	8964692	3858	-	360	898
chr10	103396344	103396644	4404	-	360	805
chr3	156555060	156555360	3225	-	360	523
chr5	179858767	179859067	5137	-	360	439
chr1	36156132	36156432	3415	+	360	351
chr3	195442939	195443239	710	-	359	912
chrX	130268849	130269149	3123	-	359	793
chr16	67481097	67481397	5465	-	359	597
chr18	12308191	12308491	2152	+	359	567
chr1	169485920	169486220	3957	-	358	1330
chr2	9555732	9556032	5782	-	358	876
chr6	153002639	153002939	171	-	358	851
chr1	94237522	94237822	6797	-	358	796
chr17	28357453	28357753	2538	-	358	757
chr4	98929075	98929375	3421	-	358	457
chr19	4670292	4670592	5767	-	358	331
chr20	38926367	38926667	382	+	357	1111
chr5	128083716	128084016	4651	+	357	801
chr2	65227796	65228096	8020	+	357	682
chr16	24539534	24539834	622	+	357	630
chr21	33479893	33480193	4642	-	357	537
chr6	53348889	53349189	6395	-	357	502
chr8	38787158	38787458	8756	+	357	221
chr2	70248565	70248865	5706	-	356	1130
chr17	78187312	78187612	6191	+	356	917
chr14	39103131	39103431	6724	-	356	802
chr7	105013135	105013435	3678	+	355	688
chr6	144008209	144008509	7911	-	355	560
chr1	46303227	46303527	6445	-	354	1239
chr20	34302965	34303265	1757	-	354	1021
chr19	44748643	44748943	1583	+	354	581
chr11	842479	842779	6870	-	354	464
chr20	50510333	50510633	3317	+	354	347
chr1	108746618	108746918	7857	+	353	1978
chr1	112619666	112619966	4972	-	353	1201
chr14	63543292	63543592	8084	-	353	760
chr6	75601830	75602130	3296	+	353	736
chr9	35732323	35732623	4222	-	353	294
chr3	52278596	52278896	572	-	352	1028
chr5	95961798	95962098	322	-	352	859
chr15	82809590	82809890	672	+	352	771
chr16	11797208	11797508	10239	-	352	595
chr17	43398943	43399243	9484	+	352	543
chr12	92929274	92929574	8366	-	352	542
chr6	31272031	31272331	9861	-	352	146
chr8	125430310	125430610	1780	+	351	1792
chr1	204411767	204412067	5445	-	351	1208
chr20	2470754	2471054	3429	-	351	1142
chr11	34051653	34051953	2041	+	351	890
chr11	68213802	68214102	10606	-	351	844
chr1	32817603	32817903	6490	+	351	666
chr13	44989421	44989721	5922	-	351	305
chr3	150603133	150603433	386	-	350	3193
chr10	79068943	79069243	5491	+	350	662
chr2	219253868	219254168	660	-	350	480
chr8	23404070	23404370	10059	-	350	472
chr14	73027056	73027356	4427	-	350	328
chr15	99251143	99251443	1938	-	349	1039
chr7	76047916	76048216	3822	-	349	841
chr1	228109249	228109549	2121	-	349	471
chr1	38859656	38859956	9622	-	349	387
chr20	45857564	45857864	10690	+	349	286
chr3	120349304	120349604	177	-	348	1118
chr11	18634292	18634592	4224	-	348	900
chr3	61561521	61561821	5746	+	348	843
chr5	157142778	157143078	6843	-	348	833
chr16	47143895	47144195	185	-	348	832
chr2	24047341	24047641	1911	-	348	827
chr2	197500329	197500629	582	+	348	769
chr2	197500329	197500629	583	+	348	769
chr8	142614427	142614727	2000	-	348	701
chr16	11586869	11587169	3812	-	348	695
chr15	43792304	43792604	3162	+	348	602
chr19	37907158	37907458	4234	+	348	565
chr15	88913329	88913629	8633	-	348	152
chr16	18790284	18790584	942	-	347	1925
chr12	32679251	32679551	754	+	347	1042
chr1	176207220	176207520	2219	-	347	904
chr1	153634025	153634325	2757	+	347	796
chr12	106955857	106956157	922	+	347	761
chr17	82458691	82458991	1067	+	347	744
chr13	30617082	30617382	7166	+	347	728
chr16	88663000	88663300	4480	-	347	605
chr19	10502603	10502903	11208	-	347	372
chr4	25914184	25914484	5081	+	347	365
chr11	78139539	78139839	3698	-	346	1443
chr11	83071804	83072104	6121	-	346	1311
chr1	31065613	31065913	8313	-	346	1156
chr10	60944276	60944576	7791	-	346	919
chrX	119236235	119236535	1528	+	346	840
chr8	48921379	48921679	420	-	346	622
chr2	240560282	240560582	6039	+	346	459
chr1	51617042	51617342	1128	+	346	368
chr11	128522271	128522571	9561	-	346	349
chr1	145927403	145927703	687	-	345	1847
chr22	46250189	46250489	5415	-	345	1033
chr8	22441001	22441301	3454	+	345	998
chr19	40444285	40444585	4573	-	345	453
chr4	52862267	52862567	10943	+	345	46
chr22	37849253	37849553	869	-	344	1265
chr2	202265686	202265986	794	+	344	1045
chr3	53130350	53130650	3185	-	344	820
chr7	26201733	26202033	1935	+	344	659
chr17	76726483	76726783	5733	-	344	306
chr4	168318702	168319002	10947	-	344	161
chr6	26021603	26021903	1706	+	343	1053
chr5	134845946	134846246	1031	+	343	994
chr16	14975025	14975325	2117	+	343	953
chr11	45805068	45805368	414	+	343	755
chr9	19049243	19049543	9467	-	343	714
chr3	33798549	33798849	7144	+	343	694
chr16	83953190	83953490	5927	+	343	586
chr15	64841865	64842165	2175	+	343	440
chr7	72925071	72925371	108	+	343	404
chr2	200811860	200812160	2388	+	342	828
chr2	74178779	74179079	4489	-	342	810
chr4	99088663	99088963	5680	-	342	632
chr12	48682188	48682488	141	-	341	2027
chr15	58933518	58933818	800	-	341	1715
chr5	82278304	82278604	7662	-	341	1112
chr5	115841505	115841805	2477	-	341	919
chr8	96261878	96262178	24	+	341	799
chr2	66435075	66435375	6448	+	341	755
chr7	22727150	22727450	9292	+	341	575
chr2	175181659	175181959	4369	-	341	504
chr3	120450941	120451241	8480	-	341	118
chr19	11089413	11089713	576	+	340	1245
chr10	119872822	119873122	1718	-	340	884
chr2	176002209	176002509	2475	-	340	835
chr14	73058495	73058795	561	+	340	811
chr9	91423775	91424075	2571	-	340	646
chr12	128823959	128824259	6821	-	340	543
chr19	49665730	49666030	2447	-	340	533
chr2	42047971	42048271	385	+	340	443
chr14	105021043	105021343	3755	-	339	664
chr16	81314916	81315216	1813	+	339	661
chr12	69585409	69585709	1137	+	339	484
chr4	82373941	82374241	3145	-	339	347
chr1	156338189	156338489	903	-	338	1630
chr19	39391328	39391628	78	+	338	1371
chr5	141969091	141969391	6240	+	338	714
chr4	17810679	17810979	8860	-	338	695
chrX	63755053	63755353	10837	-	338	494
chr19	17555571	17555871	4538	+	338	394
chr17	72120970	72121270	3524	+	338	279
chr2	61888547	61888847	1486	-	337	1123
chr2	3575275	3575575	523	+	337	731
chr8	102655673	102655973	4449	-	337	694
chr2	99181102	99181402	2497	+	337	671
chr6	43013871	43014171	8529	-	337	645
chr17	73311937	73312237	627	-	337	624
chr10	71212520	71212820	7957	+	337	413
chr9	33076669	33076969	9000	-	337	258
chr9	6757594	6757894	8960	+	336	621
chr20	62387054	62387354	8736	+	336	571
chr15	80989769	80990069	2438	-	335	1208
chr14	64503677	64503977	2938	-	335	1170
chr11	62591473	62591773	973	-	335	930
chr2	27212245	27212545	7227	-	335	879
chr1	109548565	109548865	2101	+	335	575
chr1	23344215	23344515	5587	-	335	545
chr3	94062676	94062976	4581	-	335	502
chr6	14117722	14118022	990	+	334	1731
chr11	83157076	83157376	1657	+	334	1385
chr8	55773328	55773628	5653	-	334	1138
chr11	96389722	96390022	9876	-	334	1035
chr1	9943210	9943510	5814	-	334	918
chr5	140691291	140691591	4446	-	334	901
chr16	3611451	3611751	7642	-	334	723
chr8	58553211	58553511	2533	+	334	696
chr17	46193987	46194287	951	-	334	688
chr12	56128185	56128485	2490	+	334	359
chr2	38602878	38603178	3372	-	333	964
chr15	70763475	70763775	722	-	333	811
chr6	36986097	36986397	3188	-	333	790
chr22	40636669	40636969	5991	-	333	737
chr5	139561362	139561662	2301	+	333	726
chr3	50236154	50236454	635	+	333	548
chr6	34248956	34249256	6963	-	333	277
chr1	179143024	179143324	9766	-	333	185
chr11	61333026	61333326	4590	-	332	1409
chr20	50958482	50958782	3544	-	332	1010
chr4	113762521	113762821	7825	-	332	627
chr2	86720249	86720549	764	+	332	537
chr4	169010220	169010520	6001	-	332	487
chr7	100867337	100867637	215	+	332	472
chr1	44029968	44030268	2690	-	332	301
chr16	70289456	70289756	5926	-	331	1078
chr19	1592281	1592581	196	-	331	1063
chr16	75647615	75647915	6017	-	330	1319
chr18	3012820	3013120	8258	-	330	827
chr3	123961210	123961510	2072	-	330	689
chr3	48188367	48188667	3112	-	330	673
chr16	2135846	2136146	981	-	330	671
chr2	85561443	85561743	1670	-	330	671
chr12	105107681	105107981	9303	+	330	605
chr5	173888294	173888594	3154	+	330	547
chr9	94374491	94374791	5402	+	330	519
chr2	3558280	3558580	552	-	330	498
chr14	96039312	96039612	3951	+	330	259
chr1	160262415	160262715	5026	-	329	1311
chr1	23980277	23980577	1423	-	329	1242
chr12	121352358	121352658	1132	-	329	1181
chr1	156282757	156283057	294	-	329	1050
chr18	12702673	12702973	398	-	329	1045
chr2	202033805	202034105	3111	+	329	998
chr2	110678013	110678313	851	-	329	804
chr2	100562773	100563073	10797	+	329	673
chr17	1684817	1685117	2393	-	329	644
chr13	46797052	46797352	8202	-	329	565
chr1	236281908	236282208	10299	-	329	167
chr12	21657789	21658089	567	-	328	1626
chr11	33161425	33161725	6718	-	328	984
chr6	110958697	110958997	5541	+	328	967
chr6	145814732	145815032	9955	-	328	889
chr19	1249838	1250138	97	+	328	868
chr3	40457289	40457589	3322	+	328	759
chr19	45370538	45370838	5668	-	328	565
chr17	76384559	76384859	7252	+	328	253
chr15	72783671	72783971	508	-	327	860
chr6	82247673	82247973	952	-	327	567
chr10	119080767	119081067	3582	-	326	1226
chr6	43575988	43576288	4720	-	326	1066
chr1	202341886	202342186	4115	-	326	1002
chr1	25232429	25232729	7059	-	326	870
chr16	58629776	58630076	1886	-	326	717
chr17	7404047	7404347	3759	-	326	682
chr17	7404047	7404347	3760	-	326	682
chr4	145180453	145180753	8113	-	326	408
chr17	979704	980004	7476	-	326	244
chr5	34008000	34008300	2379	-	325	3299
chr5	218103	218403	168	-	325	3243
chr12	10723273	10723573	3976	-	325	1070
chr5	95822672	95822972	8027	-	325	709
chr2	240561006	240561306	1175	-	325	660
chr10	87094793	87095093	6091	-	325	522
chr19	46850787	46851087	9442	-	325	206
chr14	34875289	34875589	1112	-	324	1080
chr11	9384602	9384902	1123	+	324	1024
chr2	23927004	23927304	5816	-	324	954
chr5	176388530	176388830	882	-	324	934
chr11	118791100	118791400	4962	-	324	742
chr2	109614314	109614614	603	+	324	617
chr11	14499761	14500061	401	-	324	604
chr2	240998616	240998916	4914	+	324	451
chr4	122826781	122827081	5819	+	324	219
chr19	39846301	39846601	2092	-	323	996
chr5	65563086	65563386	2103	-	323	848
chr2	99336283	99336583	526	-	323	803
chr1	32650500	32650800	736	-	323	719
chr7	30504774	30505074	4402	-	323	645
chr12	53500623	53500923	7079	-	323	615
chr10	102120467	102120767	8788	-	323	556
chr17	75289344	75289644	4926	-	323	328
chr1	45750490	45750790	8600	-	322	1163
chr5	78294677	78294977	1702	-	322	1004
chr14	104724179	104724479	6944	+	322	923
chr1	27773169	27773469	6102	+	322	911
chr2	24123205	24123505	5908	-	322	680
chr1	8817615	8817915	975	-	322	653
chr17	61927932	61928232	1215	-	322	650
chr10	73811521	73811821	4157	-	322	493
chr2	43995939	43996239	910	-	322	426
chr3	187745421	187745721	1401	-	321	1186
chr10	70233341	70233641	1291	-	321	1080
chr3	33097096	33097396	1115	-	321	897
chr3	33097096	33097396	1116	-	321	897
chr17	44066540	44066840	7173	-	321	844
chr2	74529648	74529948	1174	-	321	630
chr7	44044626	44044926	5177	+	321	607
chr18	11908265	11908565	5929	-	321	589
chr16	84618028	84618328	974	-	321	477
chr6	2841812	2842112	3534	-	320	1816
chr3	47781774	47782074	7951	-	320	1051
chr14	24141417	24141717	3627	-	320	619
chr6	24666739	24667039	8702	-	319	886
chrX	65667656	65667956	3911	+	319	778
chr10	102132990	102133290	5297	+	319	678
chr19	38849887	38850187	2611	-	319	637
chr16	11915896	11916196	8370	-	319	530
chr15	64093747	64094047	2845	-	318	1329
chr2	189441424	189441724	3669	+	318	1103
chr8	73878783	73879083	7409	-	318	795
chr3	128650766	128651066	2134	-	318	728
chr21	37072982	37073282	4763	-	318	721
chr18	46917429	46917729	4463	-	318	641
chr17	63741704	63742004	2681	-	318	633
chr4	39638815	39639115	5316	-	318	524
chr22	49918382	49918682	8054	-	318	390
chr1	25430133	25430433	4521	-	318	372
chr9	136866254	136866554	2453	-	317	799
chr9	129626106	129626406	170	+	317	749
chr11	67353543	67353843	9338	-	317	441
chr7	27662833	27663133	4056	-	317	439
chr1	184754736	184755036	8352	-	317	410
chr15	74956719	74957019	4	-	316	1274
chr12	15882248	15882548	1154	-	316	1201
chr1	114581565	114581865	1792	-	316	1101
chr15	41332509	41332809	105	-	316	1012
chr7	149028425	149028725	663	-	316	606
chr10	104254851	104255151	5596	+	316	465
chrX	23783123	23783423	288	+	315	2542
chr11	2992279	2992579	1605	-	315	1784
chr8	81686275	81686575	933	-	315	1011
chr9	98056689	98056989	3857	+	315	814
chr2	152717385	152717685	881	-	315	750
chr8	98944392	98944692	10060	+	315	539
chr4	139015731	139016031	659	+	315	536
chr8	38468585	38468885	1224	-	315	279
chr15	44537121	44537421	4757	+	314	1168
chr12	76559721	76560021	345	-	314	897
chr6	87589925	87590225	4284	-	314	852
chr12	111405873	111406173	6757	+	314	173
chr2	96536702	96537002	4646	+	314	147
chr1	67430352	67430652	3043	-	313	1396
chr17	38749742	38750042	75	-	313	1290
chr5	138575351	138575651	6047	-	313	1105
chr10	104338415	104338715	441	-	313	1005
chr12	50400890	50401190	6507	+	313	969
chr17	81395409	81395709	2821	+	313	959
chr8	55773396	55773696	604	+	313	937
chr2	86195359	86195659	1490	-	313	798
chr13	24922800	24923100	8720	-	313	766
chr16	2777224	2777524	10681	-	313	723
chr17	8435834	8436134	6909	+	313	624
chr3	50321423	50321723	1222	-	313	610
chr10	102643632	102643932	5918	+	313	551
chr10	27155119	27155419	1441	-	313	529
chr1	9292844	9293144	558	+	313	507
chr8	101205623	101205923	8999	-	313	506
chr9	37485967	37486267	7279	+	313	462
chr2	241315040	241315340	8522	-	313	433
chr11	119057152	119057452	5301	-	313	388
chr5	43483832	43484132	5539	-	312	2697
chr22	21002047	21002347	3574	-	312	1535
chr8	140511399	140511699	2076	+	312	1280
chr5	61162416	61162716	4077	-	312	923
chr8	61714456	61714756	563	-	312	768
chr17	4967763	4968063	3409	-	312	732
chr20	25623929	25624229	1951	-	312	660
chr1	37808158	37808458	3744	-	312	573
chr3	48635427	48635727	2408	-	312	543
chr1	174022251	174022551	5079	-	311	1120
chr6	28923935	28924235	1230	-	311	1092
chr12	49110625	49110925	3407	-	311	940
chr8	42051937	42052237	3278	-	311	849
chr1	35641476	35641776	5869	-	311	798
chr1	6199512	6199812	5993	-	311	795
chr6	87702151	87702451	8666	-	311	683
chr14	77457522	77457822	1734	-	311	587
chr21	29073580	29073880	1724	-	311	571
chr20	47501861	47502161	163	+	311	569
chr9	101398549	101398849	2515	-	311	563
chr1	28236104	28236404	2655	+	311	519
chr5	148826576	148826876	8952	+	311	467
chr12	68610883	68611183	1509	+	311	422
chr22	50582792	50583092	5441	-	311	381
chr11	117144243	117144543	10818	+	311	358
chr18	58671476	58671776	4909	+	311	244
chrX	153687877	153688177	2927	+	310	988
chr1	35769914	35770214	751	-	310	605
chr1	247104273	247104573	6562	-	310	528
chr1	2391504	2391804	3432	-	310	501
chr19	11197485	11197785	8421	-	310	397
chr1	11012634	11012934	3743	+	310	379
chr14	69153050	69153350	9344	-	310	377
chr2	109794291	109794591	2876	+	310	283
chrX	30309340	30309640	10439	-	310	81
chr1	173477287	173477587	1507	+	309	1058
chr2	86623783	86624083	2691	-	309	985
chr2	86623783	86624083	2692	-	309	985
chr22	27801706	27802006	3545	-	309	840
chr6	109382361	109382661	4352	-	309	744
chr17	19977778	19978078	7043	-	309	684
chr17	29390324	29390624	10480	+	309	646
chr16	58129297	58129597	1858	-	309	519
chr17	44689706	44690006	3062	-	308	1030
chr14	34462190	34462490	2751	-	308	1019
chr1	156054533	156054833	4439	-	308	926
chr3	48446729	48447029	432	+	308	736
chr17	1716594	1716894	2108	+	308	628
chr1	153986289	153986589	8811	-	308	615
chr2	109613866	109614166	6356	-	308	606
chr13	52652828	52653128	9163	+	308	597
chr2	169798821	169799121	2957	+	308	584
chr8	20197331	20197631	10954	+	308	570
chr17	1829738	1830038	3522	-	308	564
chr17	51120815	51121115	2967	-	308	393
chr6	131807968	131808268	5008	+	308	389
chr18	57621751	57622051	5605	-	308	297
chr11	74949041	74949341	3081	-	307	1277
chr8	144137754	144138054	193	+	307	1197
chr15	74937994	74938294	2089	-	307	1053
chr16	85799647	85799947	2883	+	307	772
chr19	12734610	12734910	3381	-	307	766
chr15	65869441	65869741	2208	+	307	757
chr12	110501987	110502287	5547	-	307	738
chr3	42804407	42804707	4242	-	307	647
chr3	132417478	132417778	709	+	307	608
chr20	24992700	24993000	6627	-	307	550
chr21	31732068	31732368	8513	-	307	515
chr9	133347789	133348089	9197	-	307	481
chr14	74493255	74493555	1965	-	307	405
chr5	173616600	173616900	5567	-	307	381
chr17	76265152	76265452	9350	+	307	265
chr6	30686614	30686914	5845	-	307	217
chr11	62653252	62653552	183	-	306	1035
chr3	138174811	138175111	2153	-	306	1010
chr2	28392808	28393108	1751	+	306	869
chr4	75514243	75514543	9325	-	306	759
chr1	154220905	154221205	7735	+	306	564
chr9	137302221	137302521	4982	-	305	1729
chr4	73069636	73069936	1487	-	305	1180
chr12	48716657	48716957	750	-	305	878
chr12	8949595	8949895	3606	-	305	575
chr7	127652098	127652398	3855	+	305	394
chr20	32819904	32820204	4017	+	305	367
chr11	117316206	117316506	9061	-	305	182
chr5	9546025	9546325	9456	-	305	174
chr22	36528884	36529184	5700	-	304	885
chr22	20319973	20320273	332	-	304	807
chr15	66505250	66505550	4535	+	304	656
chr19	24087112	24087412	7846	+	304	402
chr7	23014080	23014380	9637	-	304	375
chr10	43409130	43409430	1177	-	303	991
chr19	8514110	8514410	5306	-	303	950
chr2	24793304	24793604	9674	-	303	879
chr16	56451282	56451582	1534	-	303	704
chr11	46700523	46700823	796	-	303	682
chr14	49620765	49621065	208	+	303	626
chr19	16185360	16185660	2385	+	303	545
chr12	125065344	125065644	8628	+	303	539
chr6	117602418	117602718	8957	-	303	538
chr8	42391819	42392119	4958	+	302	1228
chr8	93740980	93741280	2570	-	302	1040
chr6	75243717	75244017	2182	-	302	781
chr1	155978497	155978797	5557	-	302	647
chr19	36140086	36140386	2651	+	302	545
chr5	133051984	133052284	628	+	302	416
chr6	151240360	151240660	2094	+	302	311
chr1	51878677	51878977	2429	-	301	1050
chr10	73167958	73168258	378	-	301	849
chr14	20413398	20413698	4312	-	301	815
chr1	33349844	33350144	490	-	301	764
chr6	8435458	8435758	6050	-	301	741
chr7	87152558	87152858	2729	+	301	683
chr2	98608465	98608765	3143	-	301	648
chr13	110307107	110307407	3393	-	301	643
chr16	1959526	1959826	1922	+	301	579
chr11	66480384	66480684	8492	+	301	524
chr21	17612824	17613124	3207	-	301	478
chr17	66302566	66302866	928	+	301	410
chr13	113490894	113491194	7513	-	301	399
chr22	41589789	41590089	8221	-	301	326
chr13	44989488	44989788	8881	+	301	253
chr3	122384015	122384315	3292	-	300	1067
chr16	89816565	89816865	3101	-	300	1032
chr20	35664880	35665180	2702	-	300	987
chr20	35664880	35665180	2703	-	300	987
chr1	156751618	156751918	5532	-	300	957
chr12	95474105	95474405	9206	+	300	943
chr8	26291458	26291758	6243	+	300	836
chr3	48439987	48440287	5286	-	300	796
chr11	73761024	73761324	1633	-	300	751
chr5	65925706	65926006	3356	+	300	690
chr10	49538990	49539290	4272	-	300	688
chr20	8019711	8020011	264	-	300	652
chr17	18314944	18315244	2608	-	300	582
chr4	84966552	84966852	10945	-	300	542
chr9	128371302	128371602	8759	+	300	525
chr9	35072575	35072875	221	-	300	421
chr6	31958912	31959212	5540	-	300	320
chr9	110048646	110048946	6645	+	300	192
chr16	2268064	2268364	7420	-	299	1163
chr1	70354668	70354968	1409	-	299	1160
chr1	241519661	241519961	2887	-	299	1133
chr1	155308864	155309164	293	+	299	981
chr14	60091943	60092243	2696	+	299	924
chr11	64318100	64318400	3536	+	299	902
chr17	64919418	64919718	917	-	299	878
chr5	169583738	169584038	768	+	299	760
chr19	11597433	11597733	2968	+	299	679
chr17	76072439	76072739	1448	-	299	584
chr11	43680745	43681045	6118	+	299	547
chr17	44345252	44345552	3590	+	299	542
chr11	64186128	64186428	2206	+	299	486
chr20	3846828	3847128	2386	+	299	316
chr8	143617472	143617772	4504	-	298	1359
chr3	37243171	37243471	7862	+	298	934
chr11	47642439	47642739	353	-	298	930
chr20	44960372	44960672	5865	-	298	805
chr20	49936327	49936627	1161	+	298	568
chr22	50783522	50783822	4295	-	298	465
chr17	50707864	50708164	6127	-	298	422
chr19	47130785	47131085	9025	+	297	2071
chr14	61695463	61695763	2752	+	297	854
chr1	84506282	84506582	6744	+	297	805
chr9	137590462	137590762	4811	-	297	802
chr7	43869457	43869757	4032	-	297	786
chr1	1407197	1407497	3742	-	297	743
chr3	49339928	49340228	10044	-	297	674
chr2	27071600	27071900	915	-	297	597
chr22	45502833	45503133	4164	+	297	538
chr7	6484140	6484440	2015	-	297	535
chr7	6484140	6484440	2016	-	297	535
chr3	49929761	49930061	7268	-	297	460
chr17	73232226	73232526	8377	-	297	343
chr11	70398530	70398830	3806	+	297	337
chr17	44199317	44199617	7592	-	297	318
chr15	81324091	81324391	9109	-	297	286
chr11	9314541	9314841	7466	-	296	1165
chr3	142578785	142579085	1100	-	296	1139
chr2	111120864	111121164	91	+	296	889
chr16	84116793	84117093	2484	-	296	882
chr1	164559134	164559434	5420	+	295	1443
chr6	26199470	26199770	4718	+	295	1340
chr9	128947553	128947853	4356	-	295	1176
chr3	184314556	184314856	5348	+	295	1152
chr6	45378003	45378303	8954	-	295	1062
chr19	5978047	5978347	8418	-	295	899
chr6	75284742	75285042	6179	-	295	895
chr2	27212311	27212611	1863	+	295	767
chr15	68277741	68278041	1103	+	295	717
chr16	66549806	66550106	4904	-	295	673
chr12	66130652	66130952	7323	-	295	639
chr10	72626012	72626312	8447	-	295	624
chr22	38705899	38706199	375	+	295	589
chr14	102362825	102363125	1885	-	295	573
chr19	42076135	42076435	8799	+	295	436
chr18	63367499	63367799	6788	-	295	305
chr6	142946315	142946615	7869	-	295	266
chr11	67240038	67240338	906	+	294	1142
chr11	3797504	3797804	216	-	294	929
chr14	21511222	21511522	1053	-	294	857
chr12	6493766	6494066	1619	-	294	789
chr11	65720748	65721048	1071	-	294	747
chr9	33167109	33167409	226	-	294	713
chr1	47314097	47314397	739	-	294	649
chr16	67247431	67247731	3163	-	294	572
chr20	63865279	63865579	550	+	294	452
chr15	65611073	65611373	2765	-	293	1072
chr19	43754912	43755212	5188	-	293	868
chr3	139389593	139389893	958	-	293	813
chr2	26244582	26244882	6315	-	293	685
chr1	20786616	20786916	1943	-	293	680
chr17	43778874	43779174	4147	-	293	661
chr1	111449206	111449506	1610	-	293	647
chr17	47189221	47189521	8092	-	293	578
chr7	100875083	100875383	6695	+	293	554
chr22	49960726	49961026	600	+	293	531
chr6	73653918	73654218	7456	-	293	384
chr14	22956808	22957108	8367	-	292	1114
chr1	43946871	43947171	7978	+	292	1016
chr5	179732781	179733081	3839	+	292	856
chr19	16076447	16076747	3459	+	292	468
chr1	34859728	34860028	2639	-	292	467
chr12	120116717	120117017	1098	-	291	1256
chr19	38647599	38647899	9311	+	291	1064
chr5	6633391	6633691	530	+	291	1047
chr7	99466114	99466414	372	-	291	932
chr7	99466114	99466414	373	-	291	932
chr15	25438965	25439265	3082	-	291	880
chr3	14402556	14402856	1467	+	291	834
chr7	26864570	26864870	6396	-	291	730
chr5	133968575	133968875	1156	-	291	698
chr22	31489792	31490092	8515	-	291	697
chr20	50153673	50153973	106	-	291	663
chr20	50153673	50153973	107	-	291	663
chr2	206159441	206159741	825	-	291	653
chr20	25390767	25391067	9445	-	291	595
chr1	248838197	248838497	5133	+	291	551
chr4	119212619	119212919	1999	+	291	524
chr13	21061480	21061780	5761	-	291	494
chr3	66038727	66039027	10045	-	291	434
chr5	41870448	41870748	678	-	290	1321
chr12	48957437	48957737	4182	-	290	1278
chr1	146228971	146229271	3526	-	290	1190
chr5	31532043	31532343	2360	-	290	1184
chr1	100894607	100894907	8647	-	290	1062
chr7	24980105	24980405	1602	-	290	918
chr14	24429816	24430116	3471	-	290	809
chr16	4847287	4847587	6908	-	290	742
chr11	70203217	70203517	605	+	290	703
chr14	23095510	23095810	1464	+	290	676
chr7	56051394	56051694	867	-	290	612
chr7	44848030	44848330	1913	-	290	578
chr22	37019397	37019697	3336	-	290	569
chr16	18562047	18562347	10160	-	290	564
chr8	30658186	30658486	5065	-	290	541
chr6	170553257	170553557	1373	-	290	439
chr9	38069177	38069477	7462	-	290	430
chr19	19033467	19033767	5633	-	289	1643
chr3	123585029	123585329	2409	-	289	1414
chr6	158819289	158819589	5200	-	289	1042
chr9	83980165	83980465	3176	-	289	966
chr17	37407092	37407392	4408	-	289	873
chr11	86244703	86245003	3658	+	289	852
chr6	145735164	145735464	849	-	289	812
chr7	92134424	92134724	2513	-	289	748
chr8	98117121	98117421	2213	-	289	725
chr20	5950380	5950680	8422	-	289	682
chr12	104137974	104138274	2874	-	289	664
chr12	113221422	113221722	992	+	289	653
chr6	105403001	105403301	3423	-	289	629
chr5	177303665	177303965	7495	-	289	594
chr1	224356837	224357137	8429	+	289	475
chr17	49788631	49788931	7380	+	289	339
chr1	78004889	78005189	1803	+	288	1451
chr5	126595169	126595469	1075	-	288	1022
chr2	95991733	95992033	8942	-	288	967
chr2	61471037	61471337	7351	-	288	920
chr2	189784285	189784585	1017	-	288	907
chr17	42577634	42577934	5896	-	288	886
chr1	19312051	19312351	4070	-	288	680
chr1	225810074	225810374	5561	+	288	614
chr6	3751877	3752177	5109	-	288	589
chr7	101217531	101217831	6845	-	288	504
chr5	43515098	43515398	2164	-	287	2323
chr5	39074349	39074649	617	-	287	1969
chr8	40153432	40153732	314	+	287	1427
chr11	46846228	46846528	182	-	287	963
chr22	28742360	28742660	5772	-	287	733
chr3	50292330	50292630	4197	-	287	697
chr6	128520549	128520849	1027	-	287	650
chr11	59668980	59669280	1393	-	287	621
chr7	2519724	2520024	1765	+	287	581
chr6	100881251	100881551	4777	-	287	544
chr2	68252447	68252747	540	-	287	538
chr17	39197588	39197888	10779	-	287	464
chr16	87317289	87317589	10284	-	286	1043
chr17	2511772	2512072	1240	-	286	946
chr9	129824084	129824384	2718	-	286	858
chr5	139198240	139198540	4283	-	286	788
chr10	3172736	3173036	3311	-	286	765
chr3	160399600	160399900	1365	+	286	721
chr9	134067971	134068271	3695	-	286	384
chr17	59155124	59155424	8503	-	286	372
chr5	32174206	32174506	2800	-	285	2040
chr2	677370	677670	8472	-	285	1211
chr1	6235936	6236236	164	-	285	955
chr12	56333909	56334209	5920	-	285	827
chr17	81666584	81666884	1420	-	285	826
chr15	72118014	72118314	7929	-	285	581
chr15	73994536	73994836	2082	-	285	575
chr1	225924119	225924419	3417	-	285	567
chr10	89327947	89328247	11160	+	285	503
chr4	183659118	183659418	4743	-	285	441
chr1	112707077	112707377	2172	-	285	427
chr5	180802774	180803074	1727	-	285	368
chr2	37671592	37671892	6447	-	285	253
chr13	45418292	45418592	9963	-	285	251
chr3	150603271	150603571	201	+	284	2681
chr11	95924042	95924342	5238	-	284	1584
chr2	70190667	70190967	650	-	284	954
chr16	31508335	31508635	944	-	284	821
chr14	77028652	77028952	1142	-	284	744
chr3	14178525	14178825	6959	-	284	692
chr14	96363291	96363591	3864	-	284	566
chr12	121888772	121889072	606	+	284	561
chr12	112108733	112109033	2051	-	284	541
chr2	27370567	27370867	3530	+	284	474
chr10	79445574	79445874	9386	-	284	400
chr19	36489478	36489778	10577	-	284	220
chr15	63157425	63157725	642	-	283	1276
chr22	38700890	38701190	3997	-	283	1136
chr5	95554927	95555227	1524	-	283	1017
chr1	109075953	109076253	2986	-	283	956
chr10	99732077	99732377	5798	-	283	945
chr11	93784232	93784532	963	+	283	874
chr6	43516849	43517149	6460	-	283	826
chr3	100401530	100401830	3482	+	283	796
chr10	28677444	28677744	3312	+	283	685
chr6	52577010	52577310	10854	-	283	596
chr19	48619133	48619433	1735	-	283	579
chr1	21345491	21345791	1944	-	283	487
chr9	35814992	35815292	6898	-	283	484
chr2	65130078	65130378	7983	-	283	370
chr12	121038927	121039227	8294	-	283	316
chr4	48831033	48831333	9547	+	283	301
chr12	48852092	48852392	1555	-	282	1278
chr2	27409507	27409807	1520	-	282	952
chr1	55215303	55215603	7099	-	282	939
chr1	246931898	246932198	1382	-	282	864
chr11	102110369	102110669	3019	+	282	854
chr11	64305495	64305795	2880	+	282	819
chr1	153544984	153545284	7020	-	282	746
chr20	49219375	49219675	5102	+	282	683
chr17	12020827	12021127	4065	+	282	659
chr1	29181840	29182140	4487	-	282	645
chr14	39175180	39175480	931	+	282	561
chr13	27450514	27450814	9783	-	282	552
chr8	42271252	42271552	10147	+	282	535
chr20	33993861	33994161	7804	+	282	513
chrX	153794607	153794907	6953	+	282	466
chr17	45490694	45490994	4207	-	282	416
chr19	12610763	12611063	6765	-	282	251
chrX	2691276	2691576	8467	+	282	165
chr6	53545051	53545351	2499	-	281	1623
chr15	42273383	42273683	5660	-	281	1617
chr11	63681450	63681750	584	+	281	1336
chr7	10940115	10940415	2501	-	281	1166
chr5	181243854	181244154	2615	-	281	1128
chr10	100347060	100347360	2185	+	281	979
chr15	90388211	90388511	2914	+	281	917
chr11	33736373	33736673	2978	-	281	915
chr12	30754901	30755201	6969	-	281	901
chr11	777437	777737	3018	-	281	780
chr9	86282488	86282788	1781	-	281	769
chr17	44947638	44947938	7009	-	281	728
chr6	57090026	57090326	6427	+	281	646
chr4	39459059	39459359	1629	+	281	623
chr16	20900757	20901057	6727	-	281	604
chr22	38872166	38872466	8383	-	281	496
chr19	40690600	40690900	7133	-	281	495
chr1	193059310	193059610	3416	-	280	1181
chr10	27242041	27242341	4750	-	280	1009
chr14	73490904	73491204	3161	+	280	918
chr3	53347456	53347756	8024	-	280	898
chr7	123748951	123749251	539	-	280	893
chr12	131894572	131894872	1170	+	280	806
chr19	39540074	39540374	1942	-	280	805
chr11	65314844	65315144	1388	+	280	763
chr14	92121934	92122234	1189	+	280	736
chr12	112382361	112382661	5548	-	280	663
chr10	93482244	93482544	1453	-	280	511
chr17	7239389	7239689	11017	-	280	398
chr10	102245482	102245782	1550	+	280	384
chr18	23453237	23453537	10877	+	280	212
chr2	30146957	30147257	10211	+	280	199
chr12	31326100	31326400	238	-	279	2459
chr9	120842881	120843181	2078	-	279	1257
chr12	123633597	123633897	2293	-	279	844
chr19	11559180	11559480	4049	-	279	804
chr14	24429904	24430204	2215	+	279	769
chr9	122905244	122905544	2870	-	279	731
chr15	99105030	99105330	1292	+	279	727
chr14	93207015	93207315	5762	-	279	715
chr5	177303724	177304024	4270	+	279	573
chr6	107958044	107958344	8825	-	279	541
chr6	122471768	122472068	4353	-	279	534
chr19	8390321	8390621	7527	+	279	465
chr16	352577	352877	1185	-	279	440
chr20	45891185	45891485	7386	-	279	392
chr5	150000486	150000786	8438	-	279	316
chr1	2391792	2392092	2129	+	279	230
chr3	112990917	112991217	5258	+	278	1594
chr1	2526546	2526846	10390	-	278	964
chr19	4124067	4124367	4067	-	278	957
chr3	12664067	12664367	1805	-	278	852
chr4	82891092	82891392	2629	-	278	798
chr17	81871287	81871587	1626	-	278	797
chr12	6753091	6753391	7414	-	278	794
chr16	20900716	20901016	9567	+	278	734
chr4	932267	932567	3671	-	278	733
chr5	180861204	180861504	6139	-	278	656
chr16	86555163	86555463	8846	-	278	654
chr1	170532116	170532416	4624	+	278	651
chr2	134918792	134919092	8476	+	278	603
chr21	46323793	46324093	2227	-	278	416
chr9	20684235	20684535	6613	+	278	362
chr9	99105063	99105363	10511	+	278	324
chr11	121292639	121292939	6470	+	278	280
chr18	3448386	3448686	1200	+	277	981
chr2	38377240	38377540	7228	-	277	913
chr1	198156986	198157286	3941	+	277	826
chr19	5623081	5623381	3315	+	277	773
chr2	119366927	119367227	2996	+	277	770
chr9	128881881	128882181	10557	-	277	710
chr17	15999774	16000074	103	+	277	690
chr1	200409976	200410276	7262	-	277	676
chr20	5610976	5611276	3847	-	277	649
chr7	73683551	73683851	1603	+	277	604
chr22	39532698	39532998	771	-	277	509
chr19	49453238	49453538	6073	+	277	472
chr9	2844042	2844342	6114	-	277	409
chr17	61399870	61400170	6731	+	277	103
chr14	31457373	31457673	824	-	276	1592
chr12	47705980	47706280	1046	-	276	1568
chr1	165698532	165698832	3745	-	276	1317
chr3	138834868	138835168	4074	-	276	1039
chr14	64503901	64504201	1510	+	276	999
chr1	172533027	172533327	7698	+	276	798
chr12	56266892	56267192	2925	+	276	592
chr10	119029664	119029964	303	+	276	552
chr16	3400948	3401248	2754	-	276	542
chr2	3377802	3378102	8900	-	276	531
chr3	46979522	46979822	5646	-	276	523
chr5	127030508	127030808	7401	-	276	513
chr1	224434747	224435047	9367	-	276	480
chr19	18522020	18522320	8304	-	276	308
chr6	31357118	31357418	10655	-	276	34
chr9	136118810	136119110	2156	-	275	1462
chr11	18322083	18322383	3	-	275	1296
chr1	169106273	169106573	202	+	275	1218
chr1	119648133	119648433	5444	-	275	1043
chr1	11479105	11479405	7184	+	275	968
chr1	162497781	162498081	1887	+	275	880
chr13	102773692	102773992	156	-	275	842
chr7	1569982	1570282	772	-	275	716
chr2	24972011	24972311	9989	-	275	700
chr8	11802700	11803000	1954	+	275	676
chr3	154324437	154324737	281	-	275	655
chr1	201469112	201469412	7814	-	275	634
chr9	111631319	111631619	1265	+	275	421
chr9	111631319	111631619	1266	+	275	421
chr9	4679547	4679847	953	+	275	417
chr6	117482624	117482924	2530	+	275	295
chr8	143829265	143829565	2879	-	274	1398
chr1	101025734	101026034	169	-	274	1190
chr11	9573656	9573956	2519	+	274	852
chr10	24724581	24724881	1471	-	274	754
chr18	46098235	46098535	868	-	274	501
chr22	41469067	41469367	3181	+	274	304
chr15	101652251	101652551	5804	-	273	1115
chr12	53079254	53079554	10369	-	273	1040
chr1	156728686	156728986	2919	-	273	1023
chr6	2245524	2245824	4934	-	273	928
chr1	167936633	167936933	5558	+	273	916
chr10	88880664	88880964	5115	+	273	837
chr6	43477520	43477820	2786	+	273	818
chr19	5720096	5720396	4711	-	273	781
chr17	15262502	15262802	6285	-	273	773
chr7	30026648	30026948	4628	-	273	747
chr6	159727525	159727825	815	+	273	734
chr1	23825357	23825657	7017	-	273	683
chr12	122266434	122266734	5357	-	273	659
chr12	65169555	65169855	4595	+	273	626
chr17	75979561	75979861	1685	+	273	568
chr17	75979561	75979861	1686	+	273	568
chr3	33440328	33440628	2044	-	273	445
chr10	14838256	14838556	4632	+	273	436
chr10	102503953	102504253	2290	+	273	355
chr11	125887650	125887950	5758	+	273	173
chr2	38076101	38076401	7539	-	272	1027
chr11	68121338	68121638	531	-	272	968
chr11	68030631	68030931	5890	+	272	755
chr10	70170464	70170764	804	-	272	745
chr11	103092071	103092371	4843	-	272	551
chr11	64917159	64917459	5037	-	272	447
chr22	41946719	41947019	5701	-	272	400
chr8	109334329	109334629	816	+	271	1182
chr15	44427165	44427465	742	+	271	1054
chr6	30617790	30618090	2761	+	271	938
chr11	69675297	69675597	3213	-	271	932
chr5	150700972	150701272	3404	-	271	913
chr5	95731108	95731408	6002	+	271	886
chr2	32165814	32166114	1523	+	271	819
chr10	110304849	110305149	9153	-	271	808
chr13	21176617	21176917	632	+	271	772
chr14	102592605	102592905	2965	+	271	745
chr17	10697482	10697782	634	-	271	721
chr8	96235493	96235793	691	-	271	706
chr17	38674907	38675207	5582	-	271	655
chr16	87383704	87384004	3757	-	271	622
chr5	72320323	72320623	1101	+	271	606
chr1	53196777	53197077	621	+	271	560
chr10	131981873	131982173	1077	-	271	502
chr7	2354819	2355119	2123	+	271	480
chr6	119349711	119350011	5262	-	271	460
chr19	55599209	55599509	9790	+	271	429
chr11	95231152	95231452	8493	-	271	404
chr14	58427678	58427978	2733	+	271	383
chr17	50151085	50151385	1801	-	271	294
chr20	17682192	17682492	2495	-	271	273
chr1	186680373	186680673	9316	-	270	1079
chr15	74906773	74907073	1180	-	270	1004
chr17	39451202	39451502	7557	-	270	951
chr1	244451859	244452159	1015	-	270	800
chr1	154973820	154974120	5103	+	270	767
chr2	113756564	113756864	5563	-	270	722
chr10	86521708	86522008	10104	-	270	678
chr1	40979705	40980005	1640	+	270	674
chr6	129710112	129710412	6363	-	270	658
chr15	41972504	41972804	3903	-	270	537
chr19	1905349	1905649	4571	+	270	526
chr19	1905349	1905649	4572	+	270	526
chr3	19947119	19947419	7232	+	270	526
chr2	238203645	238203945	6134	-	270	468
chr16	1943145	1943445	1193	-	270	430
chr7	129952877	129953177	8072	-	270	337
chr6	42879861	42880161	2906	+	269	1442
chr7	6008978	6009278	880	-	269	1061
chr2	101308640	101308940	2994	-	269	808
chr1	27490057	27490357	8175	-	269	778
chr13	48532662	48532962	7125	-	269	702
chr3	9749896	9750196	8817	+	269	697
chr10	75210759	75211059	7032	+	269	667
chr6	34887992	34888292	920	-	269	634
chr11	65134463	65134763	5492	-	269	600
chr6	42564009	42564309	7496	+	269	600
chr10	68075148	68075448	3949	-	269	589
chr11	66545989	66546289	4814	-	269	544
chr6	108074615	108074915	8440	-	269	512
chr3	179347685	179347985	4545	+	269	444
chr2	69742084	69742384	2826	+	269	442
chr3	69080306	69080606	7146	-	269	427
chr11	1763877	1764177	7918	-	269	424
chr4	168480442	168480742	7661	-	269	298
chr17	59619855	59620155	4317	+	269	277
chr11	10509492	10509792	62	-	269	238
chr10	98268225	98268525	10816	-	269	227
chr6	7313132	7313432	1601	-	268	1007
chr11	65890624	65890924	364	+	268	957
chr3	57227564	57227864	6776	-	268	844
chr2	131093410	131093710	7445	-	268	777
chr1	212791727	212792027	3528	-	268	774
chr9	93451473	93451773	3974	-	268	751
chr1	75724705	75725005	2229	+	268	746
chr18	35497558	35497858	4011	-	268	742
chr2	26346096	26346396	4693	+	268	731
chr2	196926657	196926957	7103	-	268	695
chr5	103120088	103120388	5481	-	268	621
chr12	69239522	69239822	379	+	268	590
chr16	69330520	69330820	7884	-	268	556
chr9	5437772	5438072	3486	-	268	504
chr17	60526170	60526470	3701	-	268	450
chr2	27428581	27428881	2324	+	268	401
chr5	75337192	75337492	1544	+	268	382
chr15	74433908	74434208	1723	-	268	332
chr1	18956581	18956881	1151	-	268	320
chr2	120252908	120253208	10042	+	268	242
chr8	144374033	144374333	1340	+	267	1107
chr12	47819836	47820136	6970	-	267	1044
chr15	43330546	43330846	2861	-	267	1022
chr16	69339514	69339814	2176	-	267	958
chr15	72474280	72474580	4063	+	267	774
chr7	73578526	73578826	520	-	267	747
chr13	60163878	60164178	5695	-	267	726
chr19	39341920	39342220	5584	-	267	650
chr3	133573695	133573995	1543	+	267	629
chr7	102478872	102479172	3001	-	267	593
chr10	96043512	96043812	1179	+	267	582
chr16	1474971	1475271	5495	-	267	530
chr2	108719468	108719768	129	+	267	497
chr1	9539439	9539739	41	+	267	447
chr11	62727407	62727707	5953	-	266	919
chr11	62727407	62727707	5954	-	266	919
chr2	151828371	151828671	1700	-	266	886
chr15	73633373	73633673	6153	-	266	800
chr16	74296767	74297067	1822	+	266	777
chr7	39949745	39950045	4980	+	266	748
chr19	47745491	47745791	10579	+	266	656
chr3	52154331	52154631	5504	-	266	608
chr9	22009255	22009555	2648	-	266	604
chr17	60600143	60600443	551	+	266	557
chr14	73136401	73136701	2844	+	266	496
chr3	49940419	49940719	2336	+	266	296
chr3	194486976	194487276	6604	-	266	287
chr2	218292453	218292753	7142	-	266	191
chr5	17217581	17217881	74	+	265	2359
chr6	151451987	151452287	2422	-	265	996
chr3	150408248	150408548	611	+	265	970
chr20	59940199	59940499	4928	-	265	920
chr8	47960086	47960386	4502	-	265	821
chr15	44729082	44729382	7640	+	265	786
chr5	95555133	95555433	2933	+	265	768
chr20	56392154	56392454	3766	-	265	761
chr2	27370271	27370571	6171	-	265	623
chr1	236795259	236795559	2232	+	265	547
chr6	43053749	43054049	4246	-	265	509
chr14	77616564	77616864	5303	-	265	455
chr15	88621305	88621605	1683	+	265	407
chr1	234610128	234610428	857	-	264	1047
chr3	47513259	47513559	5256	-	264	844
chr20	36951622	36951922	4991	-	264	747
chr2	178451050	178451350	4491	-	264	698
chr2	97995898	97996198	5478	-	264	674
chr5	77776250	77776550	7069	-	264	644
chr5	138753370	138753670	5424	+	264	626
chr6	111483115	111483415	5007	-	264	620
chr17	81552303	81552603	283	-	264	561
chr2	197453502	197453802	3056	+	264	507
chr17	7931896	7932196	6438	-	264	360
chr14	45134401	45134701	8499	-	263	1016
chr11	34916323	34916623	3584	-	263	946
[truncated: 9,236 more rows]

## Sheet: DSIF Sort
Chr	-50	250	Transcription Rank	Strand	DSIF	NELF	MED1	Ratio
chr9	111631319	111631619	1265	+	6824	3705	421	0.061694
chr9	111631319	111631619	1266	+	6824	3705	421	0.061694	DSIF to NELF Correlation	0.795747
chr6	16129036	16129336	1042	+	4060	1760	1045	0.257389	DSIF to MED1 Correlation	0.651762
chr9	122905244	122905544	2870	-	3846	1666	731	0.190068	NELF to MED1 Correlation	0.346638
chr8	144137754	144138054	193	+	2479	1466	1197	0.482856
chr19	18281572	18281872	1558	-	3529	1346	3787	1.07311
chr17	28743961	28744261	32	+	2498	1238	616	0.246597
chr5	32174206	32174506	2800	-	3201	1228	2040	0.637301
chr5	218103	218403	168	-	2123	1198	3243	1.52756
chr5	1111987	1112287	4626	-	2256	1178	994	0.440603
chr1	9539439	9539739	41	+	2016	1165	447	0.221726
chr2	96760852	96761152	554	+	3205	1129	328	0.10234
chr13	73058955	73059255	229	+	3236	1112	829	0.25618
chr15	75201832	75202132	585	+	2432	1080	540	0.222039
chr7	158829459	158829759	429	-	2713	1058	760	0.280133
chr11	73376349	73376649	45	+	2226	1029	812	0.36478
chr6	2999844	3000144	90	+	2385	1015	1198	0.502306
chr5	6713441	6713741	3209	+	2918	977	1104	0.378341
chr1	244653076	244653376	274	+	1524	939	528	0.346457
chr1	179082052	179082352	358	+	2058	924	630	0.306122
chr5	1345020	1345320	4027	-	2224	922	857	0.385342
chr5	218274	218574	3293	+	1437	920	2292	1.59499
chr8	144326802	144327102	1	-	4288	916	3958	0.923041
chr8	144358422	144358722	1865	-	2808	893	1103	0.392806
chr7	1459420	1459720	186	-	2151	887	425	0.197583
chr12	122078706	122079006	206	+	2150	886	316	0.146977
chr22	37658674	37658974	791	+	1354	880	323	0.238552
chr22	40346479	40346779	4366	+	1325	844	802	0.605283
chr9	121370200	121370500	2039	-	2020	840	888	0.439604
chr3	129183872	129184172	2972	-	2345	840	1301	0.554797
chr12	27244236	27244536	774	+	2077	834	830	0.399615
chr16	87869457	87869757	30	-	3304	832	2593	0.784806
chr14	31420500	31420800	133	-	1871	819	769	0.41101
chr5	16936238	16936538	1043	-	2436	804	1190	0.488506
chr5	36241843	36242143	573	-	1929	800	1168	0.605495
chr11	64226130	64226430	5267	-	1845	796	465	0.252033
chr21	31732068	31732368	8513	-	1892	795	515	0.272199
chr22	38700890	38701190	3997	-	1862	794	1136	0.610097
chr5	131264052	131264352	3550	+	1573	790	441	0.280356
chr8	144409276	144409576	3516	-	1872	776	1259	0.672543
chr5	177600093	177600393	4271	+	1317	767	334	0.253607
chr1	179877753	179878053	808	-	1648	764	676	0.410194
chr8	143617472	143617772	4504	-	2191	752	1359	0.620265
chr9	127612215	127612515	2289	+	1652	751	609	0.368644
chr12	48682188	48682488	141	-	2004	749	2027	1.01148
chr9	94030786	94031086	1003	+	1641	745	293	0.17855
chr1	235161191	235161491	9408	-	1647	745	1066	0.647237
chr11	65354710	65355010	1199	+	1077	744	213	0.197772
chr5	32312874	32313174	835	-	2025	743	774	0.382222
chr11	64226268	64226568	2620	+	1541	739	208	0.134977
chr8	143990051	143990351	328	+	1618	736	822	0.508035
chr3	33440328	33440628	2044	-	1589	735	445	0.28005
chr20	50153673	50153973	106	-	2322	732	663	0.28553
chr20	50153673	50153973	107	-	2322	732	663	0.28553
chr15	30991554	30991854	757	-	2166	732	1313	0.606187
chr7	55018967	55019267	2601	+	1372	725	394	0.287172
chr1	32964784	32965084	4299	-	2181	725	1303	0.597432
chr2	74198565	74198865	165	+	2653	716	1829	0.689408
chr6	36986097	36986397	3188	-	1800	713	790	0.438889
chr14	49768103	49768403	320	+	1555	712	587	0.377492
chr5	14664614	14664914	248	+	2034	712	1028	0.505408
chr11	62621936	62622236	298	-	1595	711	645	0.404389
chr16	636252	636552	820	-	1188	704	387	0.325758
chr15	74956719	74957019	4	-	2062	702	1274	0.617847
chr9	133356406	133356706	2871	-	1657	695	704	0.424864
chr8	132775314	132775614	2503	+	1520	694	383	0.251974
chr1	214281176	214281476	5502	+	1285	671	432	0.336187
chr17	7484316	7484616	29	+	2433	669	4344	1.78545
chr2	53970943	53971243	2741	-	2032	667	554	0.272638
chr11	3797504	3797804	216	-	2225	664	929	0.417528
chr12	51083546	51083846	371	-	2506	663	3821	1.52474
chr7	43926407	43926707	1470	+	1964	661	1054	0.53666
chr14	23057470	23057770	5211	-	1807	660	458	0.253459
chr8	94719828	94720128	7074	+	1276	647	447	0.350313
chr5	168579278	168579578	6049	-	1771	638	478	0.269904
chr11	68038997	68039297	217	+	1883	635	546	0.289963
chr7	152759702	152760002	1462	+	1386	632	405	0.292208
chr5	10249741	10250041	5401	-	1747	630	2525	1.44533
chr22	24270799	24271099	1971	+	1597	629	1185	0.742016
chr22	24270799	24271099	1972	+	1597	629	1185	0.742016
chr1	231337802	231338102	3208	-	458	621	5172	11.2926
chr18	11981458	11981758	2283	+	1682	616	541	0.321641
chr8	61714456	61714756	563	-	1473	610	768	0.521385
chr8	19817376	19817676	959	+	1620	608	573	0.353704
chr5	1523856	1524156	3057	-	1786	608	1245	0.697088
chr22	20858761	20859061	5834	-	1225	606	734	0.599184
chr1	114511137	114511437	3223	-	1757	602	1002	0.57029
chr15	23039527	23039827	1288	-	1781	600	1326	0.744526
chr2	38751309	38751609	3198	-	2079	596	2733	1.31457
chr12	26938420	26938720	16	+	1868	594	1117	0.597966
chr6	31703250	31703550	861	-	1461	592	662	0.453114
chr7	100428614	100428914	5264	-	2189	591	2135	0.975331
chr15	74843100	74843400	1368	-	1677	588	574	0.342278
chr10	31928764	31929064	5754	-	1411	587	426	0.301914
chr16	2223581	2223881	1923	+	1340	585	320	0.238806
chr7	100586079	100586379	2555	-	1206	583	294	0.243781
chr17	28645098	28645398	2320	-	1390	583	539	0.38777
chr12	67648701	67649001	1029	+	1117	582	336	0.300806
chr8	131904055	131904355	162	+	1192	578	740	0.620805
chr8	144444391	144444691	302	-	1920	576	1081	0.563021
chr15	67521173	67521473	1253	+	1242	576	823	0.662641
chr16	87317289	87317589	10284	-	2308	574	1043	0.451906
chr11	34916591	34916891	1130	+	1517	572	716	0.471984
chr10	75111608	75111908	652	+	1148	569	279	0.243031
chr5	17217581	17217881	74	+	2349	568	2359	1.00426
chr22	28800519	28800819	2083	-	2481	566	2439	0.983071
chr17	37407092	37407392	4408	-	1441	563	873	0.605829
chr11	47186357	47186657	5182	-	1469	562	769	0.523485
chr2	11344586	11344886	8649	-	1015	554	585	0.576355
chr15	101277357	101277657	6702	-	1258	553	469	0.372814
chr5	43121570	43121870	3894	+	1752	552	670	0.38242
chr10	116742516	116742816	424	-	1199	551	381	0.317765
chr16	74607064	74607364	1282	-	1660	551	1250	0.753012
chr17	38749742	38750042	75	-	1623	550	1290	0.794824
chr8	143430682	143430982	9915	-	1351	550	1135	0.840118
chr15	58933518	58933818	800	-	2009	549	1715	0.853659
chr5	38556596	38556896	2745	-	1943	549	1977	1.0175
chr15	70763475	70763775	722	-	1455	546	811	0.557388
chr19	29715151	29715451	9843	-	1355	545	511	0.377122
chr8	144358563	144358863	3048	+	1484	544	667	0.449461
chr16	72093557	72093857	6218	-	914	543	432	0.472648
chr12	6753091	6753391	7414	-	1802	539	794	0.440622
chrX	37685741	37686041	2983	+	1291	538	378	0.292796
chrX	13689078	13689378	856	+	1411	538	604	0.428065
chr10	119104067	119104367	219	+	1191	537	543	0.455919
chr16	234810	235110	3472	+	1394	536	308	0.220947
chr10	121598324	121598624	10512	-	1455	535	459	0.315464
chr16	53823	54123	4204	+	875	534	314	0.358857
chr15	39920882	39921182	2166	-	1541	532	831	0.53926
chr1	3531361	3531661	1294	-	1169	532	748	0.639863
chr10	96586931	96587231	7505	-	1387	530	977	0.704398
chr1	205813110	205813410	3068	-	1429	528	591	0.413576
chr11	76783306	76783606	3268	+	1448	528	678	0.468232
chr20	44475827	44476127	3869	+	1218	524	591	0.485222
chr15	74906773	74907073	1180	-	1456	524	1004	0.68956
chr7	5592766	5593066	2748	+	2026	524	1788	0.882527
chr6	43575988	43576288	4720	-	1720	522	1066	0.619767
chr11	2929370	2929670	246	-	2589	522	3418	1.3202
chr3	138608721	138609021	887	+	1375	519	756	0.549818
chr2	10302854	10303154	8648	+	1087	518	307	0.282429
chr7	6272560	6272860	1928	-	1334	518	517	0.387556
chr1	227735253	227735553	1513	-	1292	517	699	0.541022
chr1	244451859	244452159	1015	-	1249	517	800	0.640512
chr2	189784285	189784585	1017	-	1255	517	907	0.722709
chr11	70270686	70270986	265	+	1332	516	557	0.418168
chr12	25958632	25958932	3233	+	829	516	675	0.814234
chr3	142225525	142225825	1569	-	1386	512	782	0.564214
chr16	1474971	1475271	5495	-	1160	510	530	0.456897
chr11	18588664	18588964	394	-	1567	508	735	0.469049
chr11	777437	777737	3018	-	1485	502	780	0.525253
chr16	85799459	85799759	1025	-	1157	502	914	0.789974
chr11	125569427	125569727	1214	+	977	501	224	0.229273
chr17	60677816	60678116	9399	+	832	500	256	0.307692
chr17	44830237	44830537	9397	-	853	498	237	0.277843
chr2	189784079	189784379	3651	+	1060	498	664	0.626415
chr15	65029541	65029841	1281	-	1162	498	734	0.63167
chr5	31532043	31532343	2360	-	1493	498	1184	0.793034
chr8	143973479	143973779	139	-	2267	498	1894	0.835465
chr9	128818450	128818750	564	+	1572	498	1352	0.860051
chr9	136944505	136944805	4565	-	858	498	1697	1.97786
chr19	2051197	2051497	109	-	2333	496	747	0.320189
chr7	100428740	100429040	406	+	1973	496	1721	0.872276
chr8	141001240	141001540	1671	-	1138	494	2144	1.88401
chr16	57462629	57462929	307	+	1080	492	347	0.321296
chr16	3717494	3717794	1974	-	1735	491	635	0.365994
chr19	531710	532010	834	+	516	491	1616	3.13178
chr16	4371798	4372098	568	+	1902	490	929	0.488433
chr7	99438704	99439004	3453	-	1109	490	716	0.645627
chr20	58981260	58981560	9269	+	1069	490	740	0.692236
chr22	19854766	19855066	948	-	1924	490	1795	0.932952
chr22	19854766	19855066	949	-	1924	490	1795	0.932952
chr20	62065803	62066103	5585	-	1798	489	2690	1.49611
chr8	37899447	37899747	430	-	1099	488	1151	1.04732
chr19	19033467	19033767	5633	-	728	488	1643	2.25687
chr5	6632986	6633286	1379	-	1648	487	1705	1.03459
chr10	72273874	72274174	2033	+	4444	486	5650	1.27138
chr11	9461063	9461363	33	+	2198	485	3040	1.38308
chr3	182980412	182980712	6565	-	1461	483	727	0.497604
chr15	29822409	29822709	111	-	1685	481	1114	0.661128
chr22	26590083	26590383	7224	-	1117	479	325	0.290958
chr12	105236043	105236343	6010	-	1239	479	563	0.454399
chr11	65919387	65919687	7163	+	696	477	186	0.267241
chr15	40323623	40323923	578	+	1236	476	284	0.229773
chr17	30378886	30379186	4462	+	1061	476	372	0.350613
chr3	49029348	49029648	92	-	1462	474	659	0.450752
chr5	80654602	80654902	4323	+	1115	474	610	0.547085
chr6	145735164	145735464	849	-	1212	474	812	0.669967
chr12	43806266	43806566	2843	-	1604	473	1181	0.736284
chr9	133376049	133376349	261	-	1151	472	864	0.750652
chr2	112482121	112482421	3291	+	1094	471	278	0.254113
chr3	44477598	44477898	9631	-	1137	469	451	0.396658
chr3	129249556	129249856	1163	+	1267	469	1808	1.42699
chr6	71288761	71289061	1403	+	1017	465	236	0.232055
chr1	228140258	228140558	1016	+	1118	465	334	0.298748
chr6	13711786	13712086	389	-	1205	465	731	0.606639
chr18	46917429	46917729	4463	-	1236	463	641	0.518608
chr19	33302484	33302784	4539	-	985	463	628	0.637563
chr12	11171175	11171475	1102	+	1110	463	752	0.677477
chr1	176207220	176207520	2219	-	1216	463	904	0.743421
chr15	75640174	75640474	153	-	2024	463	1534	0.757905
chr12	26833143	26833443	543	-	1183	462	636	0.537616
chr11	33736373	33736673	2978	-	1167	462	915	0.784062
chr11	63813406	63813706	233	+	1246	461	1006	0.807384
chr14	33951028	33951328	23	-	1704	458	1038	0.609155
chr7	140696674	140696974	8569	+	758	456	245	0.323219
chr10	93893947	93894247	144	+	1118	456	640	0.572451
chr17	17303289	17303589	1133	+	1042	456	700	0.671785
chr6	3068444	3068744	1493	+	1362	455	706	0.518355
chr15	42491010	42491310	7517	-	1097	454	873	0.795807
chr1	1349356	1349656	4824	-	1114	453	241	0.216338
chr22	29307010	29307310	489	+	817	453	347	0.424725
chr12	49131345	49131645	2	-	2391	452	6900	2.88582
chr12	106358061	106358361	481	+	681	451	4082	5.99413
chr12	123712353	123712653	1449	+	1019	450	294	0.288518
chr17	27456398	27456698	4849	+	1078	448	423	0.392393
chr7	99144059	99144359	10666	-	1360	447	407	0.299265
chr17	11997310	11997610	1924	-	1172	447	906	0.773038
chr11	67428444	67428744	247	+	1123	446	310	0.276046
chr15	84748539	84748839	2106	+	1231	446	728	0.591389
chr7	2555434	2555734	9594	-	994	446	623	0.626761
chr22	41446747	41447047	7016	-	2544	445	2208	0.867925
chr8	144291381	144291681	3897	-	1290	445	1148	0.889922
chr10	97319249	97319549	4309	+	1071	444	643	0.600373
chr22	39319573	39319873	1380	-	2310	443	3216	1.39221
chr5	160400004	160400304	4933	-	1250	442	801	0.6408
chr9	137590462	137590762	4811	-	1062	441	802	0.755179
chr6	43576135	43576435	501	+	1423	440	726	0.51019
chr2	85327939	85328239	3045	-	1320	440	1004	0.760606
chr14	53953345	53953645	11201	-	723	439	222	0.307054
chr4	4859615	4859915	748	+	1176	439	450	0.382653
chr3	184812134	184812434	1793	+	683	439	307	0.449488
chr11	1309582	1309882	6211	-	1049	439	1433	1.36606
chr16	641783	642083	4664	+	1025	438	458	0.446829
chr15	101724384	101724684	86	-	1118	437	518	0.463327
chr5	443126	443426	7197	+	1213	437	663	0.546579
chr19	4969063	4969363	2177	+	1217	436	134	0.110107
chr12	108857533	108857833	1964	-	1148	435	428	0.372822
chr2	199851126	199851426	1212	-	880	435	430	0.488636
chr16	1351770	1352070	4064	-	997	434	486	0.487462
chr1	161177451	161177751	3354	-	1212	434	664	0.547855
chr2	70190667	70190967	650	-	1417	434	954	0.673253
chr17	47896531	47896831	3217	+	954	433	246	0.257862
chr11	72103204	72103504	460	-	1440	433	713	0.495139
chr11	61333026	61333326	4590	-	1633	433	1409	0.862829
chr10	131981873	131982173	1077	-	1055	432	502	0.475829
chr9	86099479	86099779	3193	-	846	432	417	0.492908
chrX	55000313	55000613	96	+	964	430	412	0.427386
chr1	46198336	46198636	3385	-	1315	430	624	0.474525
chr15	50765657	50765957	259	-	1242	429	658	0.529791
chr6	36547398	36547698	5426	-	1343	429	758	0.564408
chr8	124372651	124372951	4749	-	972	429	662	0.68107
chr1	63367640	63367940	1598	+	1211	428	676	0.558216
chr8	118111776	118112076	52	-	1715	428	1852	1.07988
chr6	57222232	57222532	3325	-	960	428	1417	1.47604
chr22	45309905	45310205	3063	+	809	427	373	0.461063
chr10	14604351	14604651	40	-	1466	425	753	0.513643
chr14	74713030	74713330	4888	-	979	424	275	0.280899
chr17	7394479	7394779	8544	-	1010	424	565	0.559406
chr19	12791435	12791735	1210	+	2769	424	3623	1.30841
chr1	200738864	200739164	1371	+	1355	423	685	0.505535
chr16	89816565	89816865	3101	-	1875	422	1032	0.5504
chr5	79514084	79514384	3466	-	1105	422	891	0.806335
chr14	81220825	81221125	577	-	1656	421	1691	1.02114
chr9	127877624	127877924	3378	-	1321	420	1025	0.775927
chr16	30893964	30894264	3024	-	1259	419	486	0.386021
chr5	14871741	14872041	3070	-	1115	419	1291	1.15785
chr2	96857956	96858256	2233	-	1442	418	449	0.311373
chr13	102773692	102773992	156	-	1353	417	842	0.622321
chr19	38647599	38647899	9311	+	1275	417	1064	0.83451
chr1	157045720	157046020	1587	-	1355	416	920	0.678967
chr16	87383704	87384004	3757	-	1000	414	622	0.622
chr5	1799782	1800082	2877	-	1936	413	1192	0.615702
chr7	65873116	65873416	9958	+	835	412	278	0.332934
chr2	130836840	130837140	2693	+	692	412	306	0.442197
chr12	51951544	51951844	9010	+	753	412	492	0.653386
chr1	9129052	9129352	148	-	1127	411	469	0.416149
chr8	143018441	143018741	1019	+	1043	411	802	0.768936
chr9	5629059	5629359	1562	+	948	410	281	0.296414
chr9	129835225	129835525	610	-	1489	410	634	0.425789
chr7	6577412	6577712	323	+	1255	410	550	0.438247
chr7	131556569	131556869	4721	-	1086	410	502	0.462247
chr9	120793341	120793641	1986	-	1459	410	845	0.579164
chr11	46347493	46347793	5375	+	819	410	481	0.587302
chr12	116737973	116738273	7923	-	774	409	359	0.463824
chr8	140511399	140511699	2076	+	922	409	1280	1.38829
chr15	83067202	83067502	3380	-	1207	408	650	0.538525
chr5	39074349	39074649	617	-	1614	408	1969	1.21995
chr9	127899553	127899853	7031	-	1132	407	237	0.209364
chr2	42169303	42169603	9089	+	885	406	275	0.310734
chr16	2268064	2268364	7420	-	1230	406	1163	0.945528
chr3	150603133	150603433	386	-	1121	405	3193	2.84835
chr10	72215999	72216299	3803	+	886	405	3960	4.46953
chr5	172454459	172454759	8030	-	711	403	259	0.364276
chr16	47143895	47144195	185	-	1123	403	832	0.740873
chr22	20858957	20859257	3122	+	965	402	435	0.450777
chr19	17245869	17246169	5898	-	982	402	538	0.547862
chr16	680360	680660	3083	+	948	401	292	0.308017
chr5	31532242	31532542	1488	+	1100	401	570	0.518182
chr1	93879136	93879436	7810	-	1235	401	841	0.680972
chr17	82229005	82229305	4128	+	1488	401	1538	1.0336
chr4	173370904	173371204	60	+	1100	398	293	0.266364
chr1	45803562	45803862	2013	+	884	398	399	0.451357
chr16	11586869	11587169	3812	-	1118	398	695	0.621646
chr3	195442939	195443239	710	-	1113	398	912	0.819407
chr22	20319973	20320273	332	-	1387	397	807	0.581831
chr5	172283708	172284008	3837	-	920	397	598	0.65
chr5	16465750	16466050	673	-	1757	397	2809	1.59875
chr10	132331799	132332099	2205	-	443	397	2830	6.38826
chr9	127802875	127803175	1502	+	1406	396	743	0.52845
chr17	43778874	43779174	4147	-	1243	395	661	0.531778
chr10	117375390	117375690	1405	-	1034	395	694	0.67118
chr1	231422237	231422537	1645	-	1274	395	1278	1.00314
chr7	152676091	152676391	5322	-	775	395	2614	3.3729
chr9	136807875	136808175	223	+	890	394	1057	1.18764
chr3	127629151	127629451	5004	+	753	393	155	0.205843
chr19	14518344	14518644	4413	-	1306	393	1610	1.23277
chr5	141636790	141637090	9460	-	961	392	334	0.347555
chr5	6633391	6633691	530	+	1513	392	1047	0.692003
chr3	170222435	170222735	1318	+	783	391	323	0.412516
chr1	1307854	1308154	4892	-	688	391	415	0.603198
chr9	137188626	137188926	5687	+	1131	391	1006	0.889478
chr1	246507222	246507522	3795	-	913	390	378	0.41402
chrX	14029753	14030053	6165	-	1227	390	705	0.574572
chr3	186567243	186567543	536	-	1234	390	986	0.799028
chr16	84145109	84145409	6190	-	845	389	351	0.415385
chr20	25248014	25248314	859	+	949	389	397	0.418335
chr11	3057368	3057668	734	-	1389	389	1876	1.35061
chr16	4624795	4625095	291	+	1019	388	256	0.251227
chr15	90102418	90102718	5924	-	1223	387	771	0.630417
chr16	1379602	1379902	117	-	1202	386	502	0.417637
chr11	95924042	95924342	5238	-	1824	386	1584	0.868421
chr10	48306630	48306930	227	+	856	384	417	0.48715
chr13	27171761	27172061	2197	-	580	384	292	0.503448
chr9	128947553	128947853	4356	-	1350	382	1176	0.871111
chr12	27779991	27780291	7795	+	900	382	1127	1.25222
chr9	129036600	129036900	1905	+	1221	380	216	0.176904
chr14	103715371	103715671	636	-	1358	380	456	0.335788
chr10	73874466	73874766	1959	-	1052	379	456	0.43346
chr17	28357453	28357753	2538	-	1469	379	757	0.515317
chr2	64653863	64654163	138	-	1402	379	1259	0.898003
chr8	144798970	144799270	1593	+	1063	378	414	0.389464
chr15	42548743	42549043	1419	-	1496	378	639	0.427139
chr17	47323931	47324231	935	+	1361	378	692	0.50845
chr9	128656608	128656908	1631	-	1170	378	1156	0.988034
chr22	29838194	29838494	2722	-	1143	377	998	0.873141
chr15	76311368	76311668	1290	-	1252	376	947	0.75639
chr1	45750490	45750790	8600	-	1130	376	1163	1.0292
chr5	126423359	126423659	5454	+	936	375	299	0.319444
chr8	124539034	124539334	999	-	1760	375	1492	0.847727
chr9	126860599	126860899	10153	+	856	374	389	0.454439
chr7	73557638	73557938	5916	-	911	374	623	0.683864
chr8	144792340	144792640	277	-	2347	374	2548	1.08564
chr1	155135802	155136102	1087	+	1382	373	646	0.467438
chr8	22141836	22142136	777	-	946	373	576	0.608879
chr11	64251500	64251800	1681	+	974	372	514	0.527721
chr11	66070226	66070526	1374	+	742	372	400	0.539084
chr1	92298841	92299141	7019	-	1553	372	1060	0.68255
chr22	21867595	21867895	337	-	1184	372	931	0.786318
chr8	143267395	143267695	960	+	1101	371	601	0.545867
chr10	131900639	131900939	2125	+	791	370	277	0.35019
chr16	721096	721396	6857	+	1002	370	602	0.600798
chr1	156728419	156728719	3549	+	1023	370	1007	0.98436
chr3	32391803	32392103	1339	+	617	369	336	0.544571
chr11	74493638	74493938	575	-	1125	369	626	0.556444
chr2	70994804	70995104	1508	-	794	369	473	0.595718
chr19	1592281	1592581	196	-	1233	369	1063	0.862125
chr11	76381298	76381598	2392	+	729	368	623	0.854595
chr3	179323009	179323309	4608	+	769	367	543	0.706112
chr1	149832607	149832907	21	+	3413	367	2563	0.750952
chr10	32958177	32958477	3201	-	779	367	831	1.06675
chr8	12755451	12755751	6400	-	834	366	373	0.447242
chr3	48446729	48447029	432	+	1135	366	736	0.648458
chr2	43226554	43226854	4557	-	1233	366	1890	1.53285
chr9	136118810	136119110	2156	-	1550	365	1462	0.943226
chr9	71768842	71769142	43	-	1018	364	236	0.231827
chr7	149090668	149090968	3253	-	1322	364	589	0.445537
chr7	99438896	99439196	6610	+	698	364	349	0.5
chr20	49278007	49278307	3040	-	992	364	674	0.679435
chr8	144095027	144095327	1786	+	1062	364	881	0.829567
chr19	35900493	35900793	4639	-	1194	363	589	0.4933
chr13	98577057	98577357	1245	-	1205	363	605	0.502075
chr2	39437228	39437528	4739	-	736	363	430	0.584239
chr11	62787354	62787654	357	+	1222	362	778	0.636661
chr7	2403530	2403830	9864	+	552	361	230	0.416667
chr18	12884164	12884464	1363	-	1030	361	606	0.58835
chr17	81552303	81552603	283	-	910	361	561	0.616484
chr10	121927971	121928271	5724	-	1257	361	1256	0.999204
chr19	55117533	55117833	8770	-	944	360	193	0.204449
chr15	50686754	50687054	1782	-	1012	360	757	0.748024
chr5	134845946	134846246	1031	+	1187	360	994	0.837405
chr11	62727407	62727707	5953	-	1040	360	919	0.883654
chr11	62727407	62727707	5954	-	1040	360	919	0.883654
chr5	34008000	34008300	2379	-	2089	360	3299	1.57922
chr1	179026295	179026595	1882	+	1105	359	658	0.595475
chr12	22544143	22544443	4862	-	893	359	868	0.972004
chr12	39443070	39443370	3098	-	1305	359	1409	1.07969
chr9	93451473	93451773	3974	-	1293	358	751	0.58082
chr3	196712223	196712523	7492	-	985	358	678	0.688325
chr5	7868981	7869281	468	-	1490	358	1207	0.810067
chr18	12377159	12377459	205	-	1085	357	562	0.517972
chr6	89352672	89352972	2934	-	947	357	899	0.949314
chr12	46372723	46373023	1090	-	2879	356	3729	1.29524
chr12	120116717	120117017	1098	-	935	356	1256	1.34332
chr17	28726181	28726481	5073	-	917	355	472	0.514722
chr11	8682593	8682893	692	-	2151	355	1786	0.830311
chr9	137255277	137255577	8619	+	705	354	336	0.476596
chr20	62143293	62143593	5053	-	1002	354	1017	1.01497
chr1	155244536	155244836	243	-	1663	354	1892	1.1377
chr11	134224496	134224796	1812	-	901	353	328	0.36404
chr11	27506717	27507017	6332	-	1488	353	828	0.556452
chr3	150408248	150408548	611	+	1320	353	970	0.734848
chr22	21642270	21642570	8220	+	707	352	233	0.329562
chr9	127451355	127451655	48	-	2094	351	4933	2.35578
chr10	96832248	96832548	10318	+	810	350	371	0.458025
chr1	169106273	169106573	202	+	1787	350	1218	0.681589
chr22	20495739	20496039	3884	-	1082	350	982	0.907579
chr20	50190780	50191080	118	+	2234	350	3411	1.52686
chr17	3846196	3846496	2537	-	847	349	481	0.567887
chr20	13784869	13785169	7690	-	940	349	609	0.647872
chr8	143829265	143829565	2879	-	1022	349	1398	1.36791
chr10	122374658	122374958	2534	+	856	348	522	0.609813
chr6	7910738	7911038	4953	-	1195	348	954	0.798326
chr15	72783671	72783971	508	-	1065	348	860	0.807512
chr11	10808876	10809176	2456	-	2182	348	3467	1.58891
chr12	6766313	6766613	278	+	1402	348	2255	1.60842
chr20	63865279	63865579	550	+	1345	347	452	0.336059
chr8	124539128	124539428	391	+	1469	347	1222	0.831858
chr1	193105364	193105664	486	-	1255	347	1148	0.914741
chr16	88785170	88785470	7	-	1211	347	1777	1.46738
chr20	37346090	37346390	2099	+	835	346	212	0.253892
chr1	205631922	205632222	6035	-	1195	346	860	0.719665
chr3	171810397	171810697	3249	-	1093	346	787	0.720037
chr19	45769166	45769466	3107	-	1320	346	1099	0.832576
chr1	38873298	38873598	4071	-	657	346	2367	3.60274
chr15	39934115	39934415	2348	+	1057	345	382	0.3614
chr9	137459284	137459584	2246	-	840	344	341	0.405952
chr1	204073065	204073365	309	+	1617	344	665	0.411255
chr19	7294364	7294664	838	-	1157	344	500	0.432152
chr10	5890193	5890493	4658	+	747	343	273	0.365462
chr2	53971063	53971363	6710	+	903	343	428	0.473976
chr3	150603271	150603571	201	+	726	343	2681	3.69284
chr6	41073142	41073442	921	+	1010	342	425	0.420792
chr7	127392654	127392954	4585	-	1202	342	665	0.553245
chr12	56449092	56449392	619	-	1263	342	716	0.566904
chr3	57227564	57227864	6776	-	1077	342	844	0.783658
chr7	24980105	24980405	1602	-	1059	342	918	0.866856
chr12	56116583	56116883	2951	+	1935	342	3112	1.60827
chr10	72216247	72216547	9644	-	389	342	3618	9.30077
chr19	18153148	18153448	6070	+	918	341	354	0.385621
chr13	94601870	94602170	4329	+	821	341	463	0.563946
chr12	6568241	6568541	256	-	1376	341	818	0.594477
chr11	8964392	8964692	3858	-	1086	341	898	0.826888
chr12	53995672	53995972	2667	+	951	340	581	0.610936
chr2	109614314	109614614	603	+	1009	340	617	0.611497
chr3	44510522	44510822	9772	-	747	340	589	0.788487
chr9	120842881	120843181	2078	-	1210	340	1257	1.03884
chr3	15065241	15065541	1201	-	1206	339	448	0.371476
chr11	65888421	65888721	3439	-	1054	339	746	0.70778
chr5	178204483	178204783	2192	+	1668	339	1709	1.02458
chr1	227735407	227735707	2067	+	586	338	524	0.894198
chr15	41417082	41417382	2281	+	815	338	882	1.08221
chr8	142727173	142727473	305	+	1198	337	656	0.547579
chr8	144509020	144509320	1501	+	1215	336	573	0.471605
chr11	72814385	72814685	4752	+	1105	336	965	0.873303
chr12	49265032	49265332	197	+	2492	336	5844	2.3451
chr16	66552558	66552858	5764	+	343	336	2553	7.44315
chr16	66552558	66552858	5765	+	343	336	2553	7.44315
chr10	63521353	63521653	1203	+	797	335	460	0.577164
chr11	18322083	18322383	3	-	1490	335	1296	0.869799
chr1	149861109	149861409	25	-	3292	335	3014	0.915553
chr2	71068260	71068560	8107	+	725	335	731	1.00828
chr5	58460036	58460336	2432	-	1961	334	1716	0.875064
chr8	135457406	135457706	10669	+	382	333	105	0.274869
chr19	11419264	11419564	8767	-	659	333	256	0.388467
chr7	32957418	32957718	6895	+	895	333	456	0.509497
chr14	74019189	74019489	2579	-	914	333	538	0.588621
chr6	2765448	2765748	2512	+	892	333	621	0.696188
chr14	34875289	34875589	1112	-	947	333	1080	1.14044
chr3	52410610	52410910	1257	+	873	332	387	0.443299
chr10	58385360	58385660	962	+	984	332	482	0.489837
chr15	72272504	72272804	693	-	1062	332	591	0.556497
chr16	88811878	88812178	335	-	1065	332	872	0.818779
chr12	7189663	7189963	1820	+	936	331	242	0.258547
chr17	42676944	42677244	154	-	925	331	266	0.287568
chr17	83079559	83079859	498	+	1334	331	510	0.382309
chr3	10141741	10142041	209	+	1101	331	535	0.485922
chr3	12557037	12557337	2674	+	949	331	549	0.578504
chr2	120223330	120223630	5874	-	793	331	549	0.692308
chr11	62653252	62653552	183	-	966	331	1035	1.07143
chr19	10625409	10625709	2011	+	659	330	285	0.432473
chr17	19867701	19868001	8337	-	612	330	291	0.47549
chr14	49620570	49620870	2635	-	1430	330	1024	0.716084
chr14	91417826	91418126	7083	-	692	330	525	0.758671
chr8	143840813	143841113	4701	-	873	330	700	0.801833
chr16	85799647	85799947	2883	+	815	330	772	0.947239
chr22	28679751	28680051	6659	-	882	330	866	0.981859
chr1	149886632	149886932	344	-	4334	330	7946	1.83341
chr7	17298602	17298902	1440	+	1123	329	475	0.422974
chr2	191014122	191014422	2274	-	1255	329	643	0.512351
chr7	128409913	128410213	1021	-	1036	328	309	0.298263
chr11	68460702	68461002	1008	+	664	328	372	0.560241
chr9	137423112	137423412	3824	-	689	328	452	0.656023
chr17	28842733	28843033	6586	-	786	328	529	0.673028
chr1	31413163	31413463	1903	+	810	327	211	0.260494
chr10	5666531	5666831	355	-	621	327	288	0.463768
chr16	50152868	50153168	7251	+	746	327	365	0.489276
chr1	203305469	203305769	89	+	1767	327	924	0.52292
chr17	81666584	81666884	1420	-	1171	327	826	0.70538
chr17	30824642	30824942	1573	-	832	327	592	0.711538
chr1	55215303	55215603	7099	-	1009	327	939	0.930624
chr8	130443595	130443895	6244	-	887	327	1124	1.26719
chr9	96450142	96450442	8575	+	709	326	153	0.215797
chr19	45692644	45692944	535	+	935	326	375	0.40107
chr11	65134463	65134763	5492	-	1391	326	600	0.431344
chr9	75088464	75088764	2776	+	670	326	297	0.443284
chr6	7726049	7726349	4917	+	999	326	490	0.49049
chr22	23786937	23787237	1261	+	866	326	836	0.965358
chr12	55829510	55829810	3197	-	1465	325	1674	1.14266
chr17	81512749	81513049	3411	-	2307	325	3068	1.32987
chrX	20141786	20142086	367	-	1039	324	1378	1.32628
chr11	96389972	96390272	6682	+	884	323	590	0.667421
chr8	144060663	144060963	4531	-	1174	323	1173	0.999148
chr12	45729105	45729405	5356	+	1110	323	1138	1.02523
chr11	61967581	61967881	14	-	2218	323	4422	1.99369
chr1	1232193	1232493	2460	+	397	323	1491	3.75567
chr14	102362825	102363125	1885	-	1191	322	573	0.481108
chr1	174999980	175000280	3053	+	967	322	566	0.585315
chr8	144517783	144518083	4702	-	731	322	482	0.659371
chr9	136866254	136866554	2453	-	1172	322	799	0.681741
chr6	7389628	7389928	2193	-	1563	322	1313	0.840051
chr1	52698297	52698597	2929	-	1012	322	855	0.844862
chr6	13574577	13574877	1108	+	831	321	592	0.712395
chr15	79896943	79897243	6512	-	1231	321	1288	1.0463
chr18	12407895	12408195	1051	+	1010	320	592	0.586139
chr20	43457846	43458146	968	+	1222	320	2113	1.72913
chr7	876540	876840	2577	+	1029	319	353	0.343052
chr15	80059866	80060166	7763	+	840	319	404	0.480952
chr12	121210098	121210398	8762	+	898	319	577	0.642539
chr3	57693027	57693327	565	-	813	319	524	0.644526
chr9	70258928	70259228	1666	+	865	319	687	0.79422
chr5	137754313	137754613	7619	-	1273	319	1409	1.10683
chr17	29294065	29294365	63	-	1773	319	2445	1.37902
chr7	128862811	128863111	5978	+	323	319	2221	6.87616
chr12	42238314	42238614	3177	-	889	318	445	0.500562
chr17	44324751	44325051	101	-	1190	318	708	0.594958
chr3	196712327	196712627	1093	+	883	318	567	0.642129
chr14	24429816	24430116	3471	-	1106	318	809	0.731465
chr6	37170128	37170428	5568	+	899	318	696	0.774194
chr16	14975025	14975325	2117	+	1145	318	953	0.832314
chr10	89644969	89645269	5545	-	854	318	898	1.05152
chr14	102363011	102363311	721	+	975	317	274	0.281026
chr18	46917552	46917852	3495	+	841	317	285	0.338882
chr3	183697744	183698044	3172	+	827	317	331	0.400242
chr19	4402591	4402891	2805	+	691	317	299	0.432706
chr9	33167109	33167409	226	-	1180	317	713	0.604237
chr1	153977608	153977908	130	-	917	316	768	0.837514
chr9	137200691	137200991	5	-	1355	316	1276	0.941697
chr19	913169	913469	2591	-	763	315	335	0.439056
chr1	184754736	184755036	8352	-	834	315	410	0.491607
chr2	202375836	202376136	5447	+	941	315	530	0.563231
chr22	30505625	30505925	5384	-	920	315	545	0.592391
chr12	118103843	118104143	6699	-	921	315	600	0.651466
chr17	45132467	45132767	232	-	886	315	602	0.679458
chr12	8949595	8949895	3606	-	827	315	575	0.695284
chr15	42737069	42737369	242	-	941	315	787	0.836344
chr1	119648133	119648433	5444	-	1039	315	1043	1.00385
chr8	73294552	73294852	6	+	1794	315	2022	1.12709
chr13	106568085	106568385	3607	-	922	314	360	0.390456
chr12	113335057	113335357	160	-	1290	314	659	0.510853
chr12	124914600	124914900	220	-	1727	314	2512	1.45455
chr1	31296732	31297032	719	-	653	314	1049	1.60643
chr17	28951414	28951714	1143	-	570	314	1056	1.85263
chr16	69330520	69330820	7884	-	1254	313	556	0.443381
chr2	202033805	202034105	3111	+	1182	313	998	0.844332
chr9	125707139	125707439	1895	-	913	313	966	1.05805
chr18	7567270	7567570	8796	+	422	312	161	0.381517
chr16	3135140	3135440	1306	+	699	312	381	0.545064
chr7	104207931	104208231	4654	-	1107	312	673	0.607949
chr11	45147293	45147593	64	+	1020	311	436	0.427451
chr9	109013449	109013749	938	-	922	311	402	0.436009
chr12	96400389	96400689	4682	-	864	311	466	0.539352
chr10	103367931	103368231	3328	+	812	311	445	0.54803
chr7	151251857	151252157	10058	-	588	311	361	0.613946
chr2	131093410	131093710	7445	-	927	311	777	0.838188
chr9	99906627	99906927	2586	+	746	310	349	0.467828
chr9	124869144	124869444	172	+	1157	310	574	0.496111
chr1	1778399	1778699	4714	-	530	310	1448	2.73208
chr1	3857142	3857442	9669	-	415	310	2682	6.46265
chr8	123072657	123072957	1045	+	1008	309	927	0.919643
chr6	31827687	31827987	34	+	1622	309	1522	0.938348
chr5	892751	893051	1302	-	1092	309	1274	1.16667
chr9	128552537	128552837	295	+	1303	309	3770	2.89332
chr17	83051680	83051980	3558	-	840	308	277	0.329762
chr4	78939373	78939673	4524	-	679	308	428	0.630339
chr19	18001076	18001376	1941	+	941	308	746	0.792774
chr8	11868037	11868337	2135	-	1041	308	868	0.833814
chr3	31532091	31532391	214	+	1001	308	906	0.905095
chr11	10294169	10294469	8579	-	761	308	698	0.917214
chr12	12357068	12357368	517	+	1023	308	969	0.947214
chr11	2992279	2992579	1605	-	1118	308	1784	1.59571
chr12	69738847	69739147	2469	+	455	307	125	0.274725
chr1	33349844	33350144	490	-	1143	307	764	0.668416
chr2	11155427	11155727	3183	+	818	306	469	0.57335
chr16	88856893	88857193	6378	-	813	306	709	0.872079
chr10	32056342	32056642	557	-	1045	306	1085	1.03828
chr2	20447024	20447324	13	+	3346	306	5178	1.54752
chr13	114314481	114314781	51	+	1136	305	493	0.433979
chr12	124993628	124993928	4815	+	708	305	332	0.468927
chr15	66505250	66505550	4535	+	1355	305	656	0.484133
chr2	201451405	201451705	2759	-	720	305	353	0.490278
chr15	82809590	82809890	672	+	842	305	771	0.915677
chr3	123585029	123585329	2409	-	1221	305	1414	1.15807
chr1	149886868	149887168	87	+	3010	305	4114	1.36678
chr1	149886868	149887168	88	+	3010	305	4114	1.36678
chr2	264713	265013	10541	-	571	305	1901	3.32925
chr14	105248540	105248840	6875	+	602	304	127	0.210963
chr19	1568285	1568585	8926	-	655	304	155	0.236641
chr12	42238368	42238668	1255	+	817	304	429	0.525092
chr1	36385874	36386174	8229	-	790	304	460	0.582278
chr17	81860485	81860785	1079	-	867	304	1336	1.54095
chr14	105248397	105248697	3488	-	637	303	153	0.240188
chr17	45316967	45317267	2966	-	822	303	475	0.577859
chr5	43556796	43557096	6112	-	967	303	1356	1.40228
chr7	44582136	44582436	5263	-	603	303	1989	3.29851
chr15	34367146	34367446	181	-	1187	302	804	0.677338
chr1	149851012	149851312	125	+	2799	302	4402	1.5727
chr20	13784999	13785299	1216	+	634	301	355	0.559937
chr1	101025734	101026034	169	-	1597	301	1190	0.745147
chr19	4124067	4124367	4067	-	963	301	957	0.993769
chr22	21002047	21002347	3574	-	1454	301	1535	1.05571
chr3	196867870	196868170	18	+	1025	300	262	0.25561
chr4	1793243	1793543	594	+	978	300	369	0.377301
chr16	57447289	57447589	5215	-	1283	300	743	0.579111
chr16	67660244	67660544	6729	-	877	300	564	0.643101
chr14	50231832	50232132	3302	-	742	300	634	0.854447
chr8	109334329	109334629	816	+	1269	300	1182	0.931442
chr9	72365158	72365458	343	-	1666	300	1621	0.972989
chr2	74958593	74958893	1664	+	707	300	804	1.1372
chr1	149852558	149852858	362	+	3508	300	4580	1.30559
chr6	134174811	134175111	1654	-	1891	300	3710	1.96192
chr1	28592452	28592752	7390	+	690	299	389	0.563768
chr22	43187043	43187343	2738	-	781	299	465	0.595391
chr3	37176271	37176571	1300	-	946	299	621	0.656448
chr1	229558657	229558957	5227	-	560	298	408	0.728571
chr9	128947649	128947949	4472	+	950	298	835	0.878947
chr3	120349304	120349604	177	-	876	298	1118	1.27626
chr1	226309087	226309387	2131	-	986	298	1476	1.49696
chr17	45148425	45148725	7844	+	2156	298	4753	2.20455
chr19	40348346	40348646	10879	-	686	297	304	0.443149
chr8	38382938	38383238	8755	-	820	297	411	0.50122
chr1	113073148	113073448	2440	+	932	297	538	0.577253
chr8	23246591	23246891	2947	+	674	297	405	0.60089
chr10	11823334	11823634	6869	+	709	297	525	0.74048
chr5	37249320	37249620	3294	-	1019	297	1006	0.987242
chr1	46604216	46604516	1326	-	666	297	762	1.14414
chr1	6602819	6603119	11	-	1302	297	2073	1.59217
chr19	16197861	16198161	9661	+	164	297	3331	20.311
chr2	219218908	219219208	898	-	727	296	212	0.291609
chr16	229399	229699	620	-	736	296	533	0.724185
chr3	122384015	122384315	3292	-	983	296	1067	1.08545
chr17	42276325	42276625	6877	-	629	295	566	0.899841
chr8	144291537	144291837	4035	+	774	295	767	0.990956
chr3	179451379	179451679	1946	-	787	295	849	1.07878
chr1	16613555	16613855	6166	-	838	295	1688	2.01432
chr3	129316236	129316536	67	-	1061	295	4240	3.99623
chr7	80134800	80135100	5201	+	578	294	244	0.422145
chr4	54064547	54064847	6392	-	948	294	443	0.4673
chr11	13463161	13463461	3569	-	1018	294	532	0.522593
chr1	180154819	180155119	5226	+	591	294	403	0.681895
chr15	41972504	41972804	3903	-	597	294	537	0.899497
chr9	128689212	128689512	2237	+	814	294	734	0.90172
chr5	43515098	43515398	2164	-	1440	294	2323	1.61319
chr12	69239522	69239822	379	+	1080	293	590	0.546296
chr19	1848396	1848696	7337	-	587	293	416	0.708688
chr1	113929559	113929859	3772	+	699	293	526	0.752504
chr11	90222999	90223299	252	-	953	293	959	1.0063
chr20	34112164	34112464	9030	-	874	293	1905	2.17963
chr5	145835288	145835588	6892	-	669	292	307	0.458894
chr16	75464639	75464939	4728	-	760	292	449	0.590789
chr22	26483733	26484033	1584	-	812	292	581	0.715517
chr9	132669933	132670233	3158	-	894	292	946	1.05817
chr2	264850	265150	1736	+	494	292	1861	3.76721
chr3	15206104	15206404	8022	+	837	291	304	0.363202
chr17	82648394	82648694	443	-	800	291	315	0.39375
chr9	93134201	93134501	393	-	930	291	409	0.439785
chr2	158968590	158968890	3776	+	861	291	575	0.667828
chr19	18323026	18323326	484	-	1049	291	758	0.722593
chrX	13734570	13734870	1856	-	1061	291	1277	1.20358
chr14	103715763	103716063	1556	+	885	290	319	0.360452
chr11	65780885	65781185	1850	-	841	290	379	0.450654
chr10	86521708	86522008	10104	-	1399	290	678	0.484632
chr11	66345006	66345306	119	-	850	290	511	0.601176
chr15	22838676	22838976	940	+	914	290	631	0.690372
chr16	86555163	86555463	8846	-	933	290	654	0.700965
chr15	75023509	75023809	5494	+	909	290	721	0.793179
chr6	169751522	169751822	832	-	1088	290	998	0.917279
chr9	124861907	124862207	2435	-	1693	290	1896	1.11991
chr1	147242634	147242934	1541	+	753	289	448	0.594954
chr10	92573992	92574292	549	-	970	289	897	0.924742
chr1	174022251	174022551	5079	-	1146	289	1120	0.977312
chr16	31180089	31180389	862	+	1844	289	1850	1.00325
chr5	90474612	90474912	2598	-	929	289	936	1.00753
chr13	112690130	112690430	3964	+	534	289	595	1.11423
chr3	196082040	196082340	1904	-	1889	289	2509	1.32822
chr9	137302221	137302521	4982	-	1187	289	1729	1.45661
chr12	52051392	52051692	2980	+	1693	289	3168	1.87123
chr19	2476077	2476377	10	+	2181	289	5006	2.29528
chr3	52198082	52198382	779	+	562	289	3306	5.88256
chr2	105744835	105745135	10083	+	508	288	90	0.177165
chrX	47218726	47219026	1211	+	669	288	466	0.696562
chr1	247331807	247332107	3321	-	918	288	642	0.699346
chr6	52577010	52577310	10854	-	850	288	596	0.701176
chr8	140635583	140635883	2961	-	620	288	533	0.859677
chr19	33373755	33374055	3643	+	668	288	608	0.91018
chr1	1231922	1232222	555	-	484	288	1936	4
chr5	60844219	60844519	5508	-	590	287	241	0.408475
chr20	25623929	25624229	1951	-	926	287	660	0.712743
chr16	66830873	66831173	1035	-	737	287	652	0.884668
chr5	40798127	40798427	85	-	880	287	861	0.978409
chr9	131394036	131394336	1594	+	751	287	1269	1.68975
chr13	114234897	114235197	5119	+	758	286	440	0.580475
chr10	119080767	119081067	3582	-	1485	286	1226	0.825589
chr1	156282757	156283057	294	-	1116	286	1050	0.94086
chr15	101295196	101295496	4084	-	854	286	877	1.02693
chr12	53501233	53501533	3659	+	851	286	1322	1.55347
chr5	150000486	150000786	8438	-	626	285	316	0.504792
chr12	25250879	25251179	4920	-	659	285	337	0.511381
chr1	11059968	11060268	313	-	987	285	561	0.568389
chr1	1324610	1324910	2846	-	789	285	519	0.657795
chr9	111896764	111897064	4450	+	763	285	581	0.761468
chr1	35930863	35931163	8176	+	845	285	667	0.789349
chr11	68271923	68272223	2116	-	1413	285	1667	1.17976
chr1	149842700	149843000	123	-	2731	285	4904	1.79568
chr12	132710792	132711092	1362	+	745	284	356	0.477852
chr19	15107355	15107655	1939	+	680	284	331	0.486765
chr7	107580196	107580496	3115	+	773	284	621	0.803364
chr14	35826407	35826707	6943	+	921	284	763	0.828447
chr12	47819836	47820136	6970	-	1101	284	1044	0.948229
chr12	120194663	120194963	3861	-	1039	283	698	0.6718
chr3	138834868	138835168	4074	-	1012	283	1039	1.02668
chr8	144374033	144374333	1340	+	1064	283	1107	1.04041
chr22	23180480	23180780	1759	+	560	282	329	0.5875
chr11	47565560	47565860	1475	+	959	282	653	0.680918
chr8	80171502	80171802	7663	-	805	282	580	0.720497
chr12	32679251	32679551	754	+	1428	282	1042	0.729692
chr11	66592996	66593296	9428	-	988	282	955	0.966599
chr2	38602878	38603178	3372	-	874	282	964	1.10297
chr12	123233072	123233372	1141	-	1061	282	1210	1.14043
chr1	198156986	198157286	3941	+	648	282	826	1.27469
chr3	48685843	48686143	2234	-	721	281	285	0.395284
chr1	36088836	36089136	428	+	723	281	336	0.46473
chr16	67968140	67968440	11015	-	461	281	241	0.522777
chr12	27014271	27014571	2080	-	630	281	683	1.08413
chr11	67401764	67402064	6334	-	720	281	876	1.21667
chr11	75430120	75430420	6851	-	724	281	1052	1.45304
chr9	128276226	128276526	26	+	980	280	513	0.523469
chr17	63774150	63774450	9115	+	566	280	304	0.537102
chr6	33271625	33271925	3497	-	793	280	569	0.717528
chr17	30970998	30971298	651	+	1146	280	904	0.788831
chr9	98056689	98056989	3857	+	987	280	814	0.824721
chr12	43835738	43836038	6008	+	682	280	822	1.20528
chrX	24025239	24025539	8	-	1193	280	1499	1.2565
chr5	40835162	40835462	457	-	2503	280	4655	1.85977
chr16	668082	668382	6550	+	657	279	233	0.354642
chr16	89686943	89687243	3866	+	721	279	289	0.400832
chr2	200510018	200510318	3597	-	524	279	294	0.561069
chr5	7869142	7869442	767	+	1046	279	784	0.749522
chr22	31399526	31399826	3351	+	826	279	765	0.92615
chr16	84699925	84700225	8635	+	339	279	1898	5.59882
chr1	220094107	220094407	3149	+	976	278	407	0.417008
chr8	11284432	11284732	6573	+	628	278	379	0.603503
chr17	38730301	38730601	5383	+	468	277	217	0.463675
chr1	112707077	112707377	2172	-	870	277	427	0.490805
chr17	42833349	42833649	6553	+	735	277	408	0.555102
chr1	1615466	1615766	1933	+	770	277	448	0.581818
chr6	44387665	44387965	2046	+	614	277	546	0.889251
chr1	6579946	6580246	500	+	915	276	277	0.302732
chr10	97737078	97737378	4983	+	698	276	391	0.560172
chr2	171894194	171894494	5708	-	772	276	581	0.752591
chr10	73247205	73247505	356	-	1462	276	1210	0.827633
chr8	130016630	130016930	5010	-	630	276	587	0.931746
chr8	144528886	144529186	8075	-	616	276	755	1.22565
chr1	202010533	202010833	207	+	1639	276	2901	1.76998
chr19	55407738	55408038	7384	-	922	276	1762	1.91106
chr11	117232023	117232323	6404	-	650	275	190	0.292308
chr1	111739345	111739645	586	-	1101	275	744	0.675749
chr1	151254715	151255015	8810	+	864	275	595	0.688657
chr16	14630158	14630458	149	-	1077	275	972	0.902507
chr1	37474530	37474830	1308	+	1805	275	1641	0.909141
chr5	10761178	10761478	3228	-	875	275	884	1.01029
chr6	10694566	10694866	5232	-	904	275	991	1.09624
chr9	88388395	88388695	7714	+	621	274	437	0.703704
chr17	1456182	1456482	3813	-	712	274	566	0.794944
chr10	109923343	109923643	4405	-	592	274	479	0.809122
chr8	42541657	42541957	2908	-	883	274	735	0.83239
chr16	1773080	1773380	1148	-	842	274	727	0.86342
chr3	49021455	49021755	5788	-	1413	274	3070	2.17268
chr10	27100400	27100700	2049	-	639	274	1619	2.53365
chr16	67192120	67192420	8089	+	657	273	325	0.494673
chr14	49620765	49621065	208	+	937	273	626	0.66809
chr6	158168182	158168482	7623	-	1062	273	852	0.80226
chr20	63520715	63521015	365	+	847	273	714	0.842975
chr15	44711467	44711767	312	+	1551	273	1450	0.934881
chr17	15999597	15999897	4258	-	1073	273	1022	0.95247
chr15	34988237	34988537	1408	-	946	273	942	0.995772
chr1	180502527	180502827	5616	-	943	273	1030	1.09226
chr5	1008752	1009052	2211	+	805	273	894	1.11056
chr5	34915454	34915754	4444	-	1428	273	2582	1.80812
chr3	46693603	46693903	1894	-	596	272	175	0.293624
chr17	79778144	79778444	8457	+	524	272	185	0.353053
chr1	35883165	35883465	3462	+	639	272	253	0.395931
chr8	25184639	25184939	6464	+	690	272	535	0.775362
chr16	29926116	29926416	9013	-	834	272	982	1.17746
chrX	7148082	7148382	8516	-	493	272	1858	3.76876
chr12	49623374	49623674	4883	+	659	271	169	0.256449
chr17	18258673	18258973	4942	-	731	271	343	0.46922
chr10	120851312	120851612	2831	+	678	271	349	0.514749
chr16	28553900	28554200	4162	+	827	271	508	0.614268
chr10	84328584	84328884	2002	+	752	271	474	0.630319
chr11	10858003	10858303	104	-	1834	271	1847	1.00709
chrX	13734698	13734998	850	+	955	271	1071	1.12147
chr22	27919173	27919473	9576	-	488	271	1327	2.71926
chr8	58553211	58553511	2533	+	1116	270	696	0.623656
chr12	105107585	105107885	1992	-	1299	270	1018	0.78368
chr12	64452072	64452372	2605	+	541	270	545	1.00739
chr15	89334774	89335074	2250	-	795	270	826	1.03899
chr16	1964776	1965076	76	-	2188	270	3340	1.52651
chr8	143878414	143878714	1807	-	1205	270	2436	2.02158
chr7	44848030	44848330	1913	-	1550	269	578	0.372903
chr1	20633428	20633728	9081	+	553	269	278	0.502712
chr17	42121306	42121606	2699	-	613	269	322	0.525285
chr10	133308822	133309122	8874	-	716	269	438	0.611732
chr3	33718196	33718496	3248	-	943	269	622	0.659597
chr12	121626497	121626797	2606	+	768	269	517	0.673177
chr19	1249838	1250138	97	+	1165	269	868	0.745064
chr9	133992274	133992574	4379	-	683	269	599	0.877013
chr1	201982598	201982898	1226	+	951	269	878	0.923239
chr7	44885428	44885728	10402	-	941	268	440	0.467588
chr4	2756281	2756581	1252	-	739	268	374	0.506089
chr9	125200498	125200798	407	+	824	268	466	0.565534
chr12	71686027	71686327	10917	+	748	268	507	0.677807
chr12	47705980	47706280	1046	-	1455	268	1568	1.07766
chr14	75660783	75661083	8003	-	1784	267	278	0.15583
chr1	84690196	84690496	7226	-	561	267	314	0.559715
chr14	53153249	53153549	8335	-	814	267	552	0.678133
chr1	207053200	207053500	1012	+	922	267	637	0.690889
chr7	123748951	123749251	539	-	1012	267	893	0.882411
chr11	66744722	66745022	10277	+	466	267	532	1.14163
chr22	49960726	49961026	600	+	1044	266	531	0.508621
chr6	36027758	36028058	1384	+	1008	266	667	0.661706
chr9	120714434	120714734	5066	-	1001	266	921	0.92008
chr6	99515334	99515634	200	-	885	266	901	1.01808
chr6	27132993	27133293	102	+	1542	266	2914	1.88975
chr16	4351247	4351547	2341	-	348	266	2010	5.77586
chr1	156054799	156055099	2574	+	894	265	497	0.555928
chrX	154371172	154371472	422	-	1400	265	932	0.665714
chr8	144852998	144853298	2661	-	877	265	618	0.704675
chr16	89972758	89973058	7376	-	617	265	497	0.805511
chr9	132669986	132670286	762	+	659	265	982	1.49014
chr12	52949068	52949368	3269	+	2183	265	3932	1.80119
chr22	31944485	31944785	2350	+	657	265	1296	1.9726
chr12	113221422	113221722	992	+	1542	264	653	0.423476
chr20	35277950	35278250	4542	-	761	264	436	0.57293
chr10	133308835	133309135	1442	+	693	264	440	0.634921
chr17	81666700	81667000	2091	+	846	264	544	0.643026
chr15	38252265	38252565	7725	+	784	264	605	0.771684
chr7	6589971	6590271	1139	+	681	264	528	0.77533
chr7	24757399	24757699	9595	-	858	264	683	0.796037
chr22	37560432	37560732	122	+	992	264	794	0.800403
chr12	122752774	122753074	3784	+	745	264	646	0.867114
chr16	50548346	50548646	6259	+	484	263	103	0.21281
chr17	1829738	1830038	3522	-	821	263	564	0.686967
chr16	85011451	85011751	3038	-	1175	263	896	0.762553
chr2	46941088	46941388	5533	-	796	263	645	0.810302
chr22	19447661	19447961	2892	-	894	263	837	0.936242
chr15	101652251	101652551	5804	-	1002	263	1115	1.11277
chr16	18801499	18801799	7473	-	1343	263	2179	1.62249
chr17	82065745	82066045	1056	-	581	262	145	0.24957
chr15	42920726	42921026	5271	-	835	262	404	0.483832
chr7	74254297	74254597	10403	-	1002	262	569	0.567864
chr12	1690988	1691288	455	+	850	262	635	0.747059
chr15	80989769	80990069	2438	-	975	262	1208	1.23897
chr17	3668528	3668828	65	-	1005	262	1838	1.82886
chr19	58544405	58544705	1138	+	1001	262	2189	2.18681
chr8	144082584	144082884	2423	+	732	261	362	0.494536
chr2	86720249	86720549	764	+	938	261	537	0.572495
chr3	15601963	15602263	8945	+	870	261	522	0.6
chr6	108074615	108074915	8440	-	744	261	512	0.688172
chr20	62796423	62796723	6414	+	657	261	546	0.83105
chr16	3611451	3611751	7642	-	726	261	723	0.995868
chr5	138338216	138338516	482	+	1407	261	1453	1.03269
chr12	49018698	49018998	2062	-	1496	261	2041	1.3643
chr9	128787207	128787507	7667	+	757	260	255	0.336856
chr8	123241296	123241596	1648	-	1136	260	649	0.571303
chr11	910752	911052	2535	-	852	260	548	0.643192
chr11	35944028	35944328	2223	+	755	260	670	0.887417
chr19	5622726	5623026	145	-	768	260	1277	1.66276
chr3	186783527	186783827	100	+	2047	260	3498	1.70884
chr15	66504796	66505096	4478	-	1288	260	2539	1.97127
chr16	788292	788592	1557	-	780	259	218	0.279487
chr6	43770725	43771025	3230	+	913	259	358	0.392114
chr12	132144262	132144562	2695	-	596	259	301	0.505034
chr9	137605636	137605936	4533	+	785	259	586	0.746497
chr14	76812811	76813111	5827	-	702	259	533	0.759259
chr11	73142229	73142529	7244	-	554	259	513	0.925993
chr9	136847884	136848184	2466	+	876	259	979	1.11758
chr12	120201057	120201357	1140	-	1336	259	2506	1.87575
chr14	104795689	104795989	7168	-	516	258	150	0.290698
chr8	143246889	143247189	2717	+	952	258	304	0.319328
chr14	45084049	45084349	8038	+	743	258	482	0.648721
chr6	159693191	159693491	784	-	1027	258	1086	1.05745
chr16	89560632	89560932	524	+	1689	258	2134	1.26347
chr4	183659118	183659418	4743	-	839	257	441	0.525626
chr6	112087432	112087732	2445	-	655	257	353	0.538931
chr2	99154838	99155138	2811	-	1079	257	779	0.721965
chr3	48301361	48301661	7233	-	920	257	807	0.877174
chr7	21945831	21946131	2327	-	757	257	733	0.968296
chr19	13153003	13153303	297	+	2223	257	2365	1.06388
chr8	127736181	127736481	84	+	2077	257	2537	1.22147
chr1	156728686	156728986	2919	-	756	257	1023	1.35317
chr2	47176461	47176761	4021	-	1029	257	1456	1.41497
chr1	156338189	156338489	903	-	660	257	1630	2.4697
chr11	65525046	65525346	2621	+	687	256	308	0.448326
chr1	25543557	25543857	2171	+	718	256	370	0.51532
chr9	137423343	137423643	3696	+	457	256	267	0.584245
chr17	8435834	8436134	6909	+	956	256	624	0.65272
chr10	119029664	119029964	303	+	795	256	552	0.69434
chr2	25673502	25673802	5346	-	772	256	599	0.775907
chr15	75903828	75904128	173	+	929	256	776	0.835307
chr2	32165814	32166114	1523	+	896	256	819	0.914062
chr1	21937260	21937560	1743	-	864	255	405	0.46875
chr19	43527151	43527451	3721	-	839	255	466	0.555423
chr2	24123496	24123796	4670	+	779	255	525	0.673941
chr11	6481262	6481562	2678	-	958	255	711	0.742171
chr6	292059	292359	3799	+	741	255	665	0.897436
chr6	10747781	10748081	1402	+	840	255	854	1.01667
chr3	136196804	136197104	2714	-	922	255	1382	1.49892
chr14	102086994	102087294	213	-	1049	255	2036	1.9409
chr10	113854823	113855123	8873	+	564	254	433	0.76773
chr5	103258716	103259016	1841	+	799	254	615	0.769712
chr1	151909352	151909652	814	-	927	254	881	0.950378
chr12	120469671	120469971	4509	-	623	254	596	0.956661
chr16	82170147	82170447	4407	-	593	254	571	0.962901
chr19	12957165	12957465	175	-	918	254	1049	1.1427
chr3	9843942	9844242	1491	-	969	254	1158	1.19505
chr11	94128845	94129145	3975	+	684	254	838	1.22515
chr5	32585524	32585824	54	+	993	254	1296	1.30514
chr9	129178207	129178507	377	-	2118	254	3239	1.52927
chr1	28505994	28506294	22	+	2361	254	5168	2.1889
chr16	1984143	1984443	3573	+	813	253	303	0.372694
chr8	9002847	9003147	2048	+	608	253	315	0.518092
chr1	248859035	248859335	4625	-	1386	253	767	0.553391
chr3	49470086	49470386	925	+	718	253	447	0.622563
chr5	180861204	180861504	6139	-	728	253	656	0.901099
chr15	70097867	70098167	319	-	1864	253	1809	0.970494
chr10	15097327	15097627	1915	+	611	253	937	1.53355
chr5	10250232	10250532	845	+	1367	253	2375	1.73738
chr3	187139438	187139738	275	-	783	252	371	0.473819
chr1	54887145	54887445	3595	-	1026	252	636	0.619883
chr3	47381014	47381314	4440	+	673	252	467	0.693908
chrX	154490579	154490879	427	-	862	252	692	0.802784
chr2	74391774	74392074	8474	-	479	252	439	0.916493
chr8	144428383	144428683	1287	-	893	252	878	0.983203
chr1	21783042	21783342	3319	-	778	252	1086	1.39589
chr5	179623621	179623921	39	-	1294	252	2981	2.30371
chr1	153990712	153991012	115	+	1281	252	3896	3.04137
chr10	79445574	79445874	9386	-	803	251	400	0.498132
chr11	64359130	64359430	1187	+	725	251	428	0.590345
chr17	2303466	2303766	8412	-	766	251	502	0.655352
chr16	2429397	2429697	3205	+	628	251	449	0.714968
chr9	128882106	128882406	6090	+	560	251	402	0.717857
chr4	75724583	75724883	7616	+	661	251	502	0.759455
chr7	73578526	73578826	520	-	981	251	747	0.761468
chr16	8621648	8621948	235	+	536	251	425	0.79291
chr17	81871287	81871587	1626	-	779	251	797	1.02311
chr6	26156278	26156578	132	+	2161	251	3029	1.40167
chr12	79935047	79935347	6647	-	818	251	1191	1.45599
chr11	61361832	61362132	685	-	1049	251	2594	2.47283
chr5	134176900	134177200	2727	-	909	251	2995	3.29483
chr16	89657624	89657924	4905	-	650	250	299	0.46
chr1	88992579	88992879	3026	-	575	250	382	0.664348
chr1	88992579	88992879	3027	-	575	250	382	0.664348
chr7	155297828	155298128	2583	+	1551	250	1131	0.729207
chr6	34791958	34792258	4896	+	654	250	668	1.02141
chr2	151828371	151828671	1700	-	789	250	886	1.12294
chr10	133373304	133373604	3553	-	756	250	898	1.18783
chr7	23531931	23532231	2362	-	996	250	1357	1.36245
chr1	23980277	23980577	1423	-	873	250	1242	1.42268
chr1	160262415	160262715	5026	-	920	250	1311	1.425
chr7	148884237	148884537	574	-	1022	250	1466	1.43444
chr2	27134573	27134873	98	-	506	250	1535	3.0336
chr16	58001357	58001657	4333	+	706	249	228	0.322946
chr1	202958262	202958562	1892	-	787	249	350	0.444727
chr12	6873255	6873555	287	-	754	249	387	0.513263
chr8	106657811	106658111	3823	+	695	249	361	0.519424
chr18	36187449	36187749	3347	+	715	249	387	0.541259
chr8	8893570	8893870	6429	-	695	249	379	0.545324
chr10	28677444	28677744	3312	+	886	249	685	0.773138
chr2	178451050	178451350	4491	-	852	249	698	0.819249
chr1	205504673	205504973	6355	+	413	249	450	1.08959
chr15	63157425	63157725	642	-	1082	249	1276	1.1793
chr12	46268947	46269247	4787	-	1014	249	2115	2.0858
chr1	45521834	45522134	6104	-	1871	249	4837	2.58525
chr8	23288058	23288358	7408	+	659	248	230	0.349014
chr1	203007383	203007683	955	+	919	248	407	0.442873
chr6	166342465	166342765	7202	-	847	248	489	0.577332
chr6	119349711	119350011	5262	-	790	248	460	0.582278
chr9	120793482	120793782	4250	+	902	248	614	0.68071
chr1	38859656	38859956	9622	-	553	248	387	0.699819
chr21	33479893	33480193	4642	-	663	248	537	0.809955
chr11	61333227	61333527	889	+	957	248	895	0.935214
chr1	225428013	225428313	7350	-	600	248	582	0.97
chr16	30698589	30698889	5272	+	625	248	640	1.024
chr1	184051683	184051983	2056	+	707	248	761	1.07638
chr20	64255746	64256046	3685	+	408	248	473	1.15931
chr7	88306844	88307144	452	-	1208	248	1904	1.57616
chr1	26529711	26530011	5078	+	658	247	316	0.480243
chr15	31326825	31327125	4081	+	669	247	424	0.633782
chr8	102655673	102655973	4449	-	905	247	694	0.766851
chr9	137086935	137087235	1110	+	679	247	847	1.24742
chr8	26577288	26577588	9867	+	529	247	705	1.3327
chr5	172771145	172771445	3635	-	3129	247	5174	1.65356
chr9	110256457	110256757	50	-	1025	247	2090	2.03902
chr11	117232101	117232401	4680	+	503	246	188	0.373757
chr11	18012894	18013194	2665	-	732	246	336	0.459016
chr8	17246803	17247103	3601	-	1031	246	535	0.518914
chr16	25257795	25258095	3238	-	759	246	415	0.546772
chr19	1104013	1104313	695	+	1330	246	788	0.592481
chr2	36966468	36966768	8650	-	507	246	328	0.646943
chr9	128160284	128160584	458	+	777	246	503	0.647362
chr11	3840904	3841204	4785	-	1344	246	906	0.674107
chr15	49621071	49621371	2312	+	811	246	555	0.68434
chr1	45326845	45327145	57	+	1005	246	870	0.865672
chr11	33257312	33257612	3963	+	706	246	650	0.92068
chr7	152025729	152026029	2328	+	648	245	309	0.476852
chr11	68903782	68904082	4310	-	723	245	468	0.647303
chr20	58309665	58309965	409	+	758	245	582	0.76781
chr2	1744465	1744765	1552	-	937	245	781	0.833511
chr17	39200262	39200562	1625	+	946	245	1326	1.40169
chr19	572546	572846	1478	+	986	245	2217	2.24848
chr22	21952798	21953098	7015	-	214	245	542	2.53271
chr1	155324469	155324769	2582	+	702	244	324	0.461538
chr7	139035990	139036290	1351	-	774	244	605	0.781654
chr3	141487034	141487334	4492	+	767	244	631	0.822686
chr16	75265929	75266229	553	-	515	244	448	0.869903
chr7	7567026	7567326	2017	+	627	244	553	0.881978
chr12	15911306	15911606	827	+	853	244	799	0.936694
chr11	74398342	74398642	1342	-	1508	244	1421	0.942308
chr17	7614796	7615096	10161	-	478	244	490	1.0251
chrX	47144652	47144952	3141	-	1054	244	1161	1.10152
chr11	73982793	73983093	2310	-	1263	244	1648	1.30483
chr1	85580711	85581011	339	+	890	244	1717	1.92921
chr11	124800356	124800656	8124	-	714	243	321	0.44958
chr12	123584527	123584827	6062	+	537	243	292	0.543762
chr17	15699690	15699990	9348	+	640	243	382	0.596875
chr1	28553035	28553335	4797	+	744	243	472	0.634409
chr7	157010610	157010910	1483	-	757	243	483	0.638045
chr1	28259474	28259774	614	+	1241	243	838	0.675262
chr8	143291507	143291807	4530	+	778	243	532	0.683805
chr18	2655676	2655976	1009	+	983	243	685	0.696846
chr9	123930076	123930376	2662	-	682	243	499	0.731672
chr2	130356006	130356306	4073	+	766	243	568	0.741514
chr16	67029280	67029580	8455	+	409	243	335	0.819071
chr2	130182053	130182353	6983	-	730	243	624	0.854795
chr5	131165158	131165458	2645	-	853	243	1061	1.24385
chr5	32444711	32445011	6994	-	613	243	930	1.51713
chr1	149841154	149841454	336	-	3108	243	5005	1.61036
chr7	5530551	5530851	525	-	1495	243	2481	1.65953
chr16	56932092	56932392	99	+	1154	243	3950	3.42288
chr1	235504402	235504702	3615	-	1014	242	533	0.525641
chr11	18526845	18527145	5148	-	1124	242	838	0.745552
chr3	196318212	196318512	8436	-	867	242	672	0.775087
chr15	99565919	99566219	351	+	672	242	562	0.83631
chr17	15999774	16000074	103	+	817	242	690	0.844553
chr8	144104411	144104711	4631	+	714	242	712	0.997199
chr13	77327044	77327344	4816	-	752	242	772	1.0266
chr6	18264491	18264791	4745	-	714	242	935	1.30952
chr12	54279646	54279946	1525	-	1571	242	2264	1.44112
chr19	8321325	8321625	1144	-	1026	242	1920	1.87135
chr12	112125495	112125795	912	+	976	241	433	0.443648
chr1	182839299	182839599	505	+	1001	241	706	0.705295
chr13	98143046	98143346	1433	+	557	241	413	0.741472
chr3	184299204	184299504	9237	+	600	241	467	0.778333
chr16	89490511	89490811	2090	-	1134	241	920	0.811287
chr5	80255996	80256296	3851	-	1016	241	960	0.944882
chr22	23857835	23858135	2807	+	742	241	719	0.969003
chr1	155273408	155273708	5283	-	934	241	909	0.973233
chr10	80205489	80205789	2040	-	1005	241	1028	1.02289
chr14	64503677	64503977	2938	-	1074	241	1170	1.08939
chr5	78294677	78294977	1702	-	734	241	1004	1.36785
chr20	45972153	45972453	8345	-	338	241	838	2.47929
chr9	137241237	137241537	6544	+	1719	241	5280	3.07155
chr16	2214735	2215035	5072	-	740	240	247	0.333784
chr9	36190913	36191213	4378	+	759	240	436	0.57444
chr22	36506990	36507290	6628	-	996	240	582	0.584337
chr20	47501861	47502161	163	+	844	240	569	0.674171
chr16	30526517	30526817	5829	-	600	240	416	0.693333
chr1	117121687	117121987	6885	-	730	240	563	0.771233
chr12	19439442	19439742	387	+	675	240	578	0.856296
chr7	39949745	39950045	4980	+	746	240	748	1.00268
chr15	55993562	55993862	9345	-	721	240	816	1.13176
chr10	101061192	101061492	718	+	1008	240	1218	1.20833
chr8	22441001	22441301	3454	+	766	240	998	1.30287
chr1	109483930	109484230	1172	+	785	240	1177	1.49936
chr12	51172743	51173043	873	-	800	240	1627	2.03375
chr3	195909667	195909967	10898	-	617	239	315	0.510535
chr2	199911261	199911561	872	+	790	239	454	0.574684
chr17	64662292	64662592	3346	-	828	239	545	0.658213
chr10	23095529	23095829	5144	+	608	239	506	0.832237
chr12	53252045	53252345	3160	+	708	239	695	0.981638
chr16	84116793	84117093	2484	-	897	239	882	0.983278
chr2	32039777	32040077	5421	-	849	239	848	0.998822
chr12	123633597	123633897	2293	-	805	239	844	1.04845
chr6	2971218	2971518	1428	-	653	239	745	1.14089
chr1	181022819	181023119	2377	-	749	239	864	1.15354
chr3	33097096	33097396	1115	-	757	239	897	1.18494
chr3	33097096	33097396	1116	-	757	239	897	1.18494
chr11	68684494	68684794	5521	+	777	239	1090	1.40283
chr17	81637048	81637348	6912	-	441	239	652	1.47846
chr1	202889084	202889384	1241	-	693	239	1081	1.55988
chr2	161160378	161160678	7655	+	579	239	1039	1.79447
chr3	121749691	121749991	8694	-	802	238	459	0.572319
chr1	168178912	168179212	6957	+	556	238	528	0.94964
chr19	42242531	42242831	3815	-	536	238	583	1.08769
chr2	156342453	156342753	904	-	988	238	1089	1.10223
chr1	248906185	248906485	2220	+	398	238	446	1.1206
chr12	32755847	32756147	435	-	1085	238	1423	1.31152
chr5	173328364	173328664	2411	-	1974	238	2972	1.50557
chr19	47130785	47131085	9025	+	401	238	2071	5.16459
chr5	54517701	54518001	3562	+	622	237	370	0.594855
chr1	64966447	64966747	1609	-	729	237	463	0.635117
chr1	42335182	42335482	5703	-	902	237	656	0.727273
chr11	62679023	62679323	1888	-	762	237	561	0.73622
chr11	6603535	6603835	1825	-	854	237	695	0.813817
chr3	129893651	129893951	7105	-	632	237	526	0.832278
chr15	52568977	52569277	7288	-	584	237	540	0.924658
chr3	108090956	108091256	3435	-	506	237	480	0.948617
chr9	128191532	128191832	2222	-	832	237	855	1.02764
chr6	45377602	45377902	5715	+	606	237	690	1.13861
chr5	1801364	1801664	194	+	842	237	1314	1.56057
chr12	124863815	124864115	3680	-	770	237	1219	1.58312
chr8	144078591	144078891	342	+	798	237	1396	1.74937
chr2	3518826	3519126	388	-	436	237	925	2.12156
chr20	4148778	4149078	61	+	1060	236	490	0.462264
chr22	21629964	21630264	2688	-	921	236	521	0.565689
chr13	96053351	96053651	4184	-	859	236	569	0.662398
chr16	24539534	24539834	622	+	920	236	630	0.684783
chr15	65286834	65287134	2505	-	651	236	463	0.711214
chr6	169751722	169752022	2183	+	634	236	512	0.807571
chr3	196942476	196942776	5842	-	773	236	637	0.824062
chr5	271596	271896	240	+	1100	236	1076	0.978182
chr20	45416091	45416391	453	+	631	236	630	0.998415
chr6	158819289	158819589	5200	-	1023	236	1042	1.01857
chr8	96261520	96261820	2584	-	687	236	716	1.04221
chr19	12801750	12802050	308	-	883	236	1714	1.94111
chr21	37073204	37073504	4435	+	563	235	281	0.499112
chr7	149126358	149126658	3157	+	672	235	373	0.55506
chr13	75549725	75550025	8842	+	644	235	393	0.610248
chr1	43389738	43390038	2985	-	832	235	527	0.633413
chr1	183023184	183023484	8232	+	675	235	450	0.666667
chr2	101308640	101308940	2994	-	1009	235	808	0.800793
chr11	65662894	65663194	516	-	717	235	596	0.831241
chr9	97697264	97697564	1866	-	745	235	624	0.837584
chr11	65890624	65890924	364	+	1085	235	957	0.882028
chr12	1594707	1595007	3392	-	471	235	433	0.919321
chr2	174248549	174248849	5080	-	948	235	878	0.92616
chr6	31897635	31897935	4954	-	695	235	689	0.991367
chr8	123396374	123396674	699	-	1116	235	1148	1.02867
chr20	48827862	48828162	2916	-	644	234	310	0.481366
chr12	107761087	107761387	5270	-	753	234	363	0.482072
chr1	19485712	19486012	2130	+	835	234	446	0.534132
chr20	10673949	10674249	1421	-	800	234	429	0.53625
chr14	60249226	60249526	7248	+	648	234	355	0.54784
chr12	101697620	101697920	770	+	459	234	377	0.821351
chr6	147203653	147203953	5031	+	642	234	567	0.883178
chr1	19799650	19799950	9362	-	584	234	563	0.964041
chr2	238239988	238240288	3968	-	787	234	807	1.02541
chr17	46193987	46194287	951	-	617	234	688	1.11507
chr15	40755204	40755504	1641	-	935	234	1107	1.18396
chr15	69452769	69453069	192	+	1837	234	2345	1.27654
chr1	244864433	244864733	338	-	1263	234	1906	1.50911
chrX	23783123	23783423	288	+	1459	234	2542	1.74229
chr1	181088650	181088950	368	+	1677	234	3083	1.8384
chr11	75399469	75399769	2468	+	1484	234	3887	2.61927
chr10	58267844	58268144	1270	-	691	233	339	0.490593
chr13	113584703	113585003	416	+	675	233	333	0.493333
chrX	154019847	154020147	863	-	912	233	569	0.623904
chr2	39779208	39779508	3888	-	534	233	341	0.638577
chr16	3880663	3880963	1000	-	676	233	482	0.713018
chr5	132963479	132963779	2045	-	732	233	613	0.837432
chr5	139198240	139198540	4283	-	921	233	788	0.855592
chr5	37371058	37371358	1418	-	971	233	936	0.963955
chr5	6378527	6378827	9634	-	1210	233	1508	1.24628
chr1	227947882	227948182	2783	-	841	233	1231	1.46373
chr7	6826120	6826420	4697	-	943	232	613	0.650053
chr17	16353400	16353700	894	-	635	232	449	0.707087
chr19	45792776	45793076	8172	-	537	232	405	0.75419
chr22	31489792	31490092	8515	-	684	232	697	1.01901
chr1	108200221	108200521	4800	-	773	232	815	1.05433
chr11	6612148	6612448	1581	-	866	232	926	1.06928
chr19	18386108	18386408	9527	+	2350	232	2663	1.13319
chr11	61429891	61430191	812	-	916	232	1067	1.16485
chr3	149812694	149812994	1912	+	775	232	1026	1.32387
chr11	6683290	6683590	684	-	921	232	1280	1.38979
chr3	52705997	52706297	4418	-	974	231	407	0.417864
chr3	43690888	43691188	12	+	1801	231	815	0.452526
chr1	23778368	23778668	239	+	727	231	366	0.503439
chr13	110307107	110307407	3393	-	910	231	643	0.706593
chr6	3258902	3259202	4373	+	609	231	466	0.765189
chr9	134136077	134136377	199	+	595	231	532	0.894118
chr11	66616580	66616880	476	+	806	231	778	0.965261
chr11	66616580	66616880	477	+	806	231	778	0.965261
chr16	68085380	68085680	7422	+	671	231	665	0.991058
chr3	184155327	184155627	6079	+	589	231	587	0.996604
chr1	182604339	182604639	891	-	1290	231	2534	1.96434
chr8	100722035	100722335	421	-	1103	231	2177	1.97371
chr2	237085864	237086164	3449	+	567	230	202	0.356261
chr20	49713828	49714128	4088	-	861	230	431	0.500581
chr3	184361553	184361853	6603	-	806	230	438	0.543424
chr11	67443417	67443717	3900	-	646	230	360	0.557276
chr1	145607998	145608298	612	+	1182	230	701	0.593063
chr11	60924410	60924710	7121	+	532	230	336	0.631579
chr2	17753729	17754029	2057	-	704	230	672	0.954545
chr5	36152087	36152387	789	+	874	230	869	0.994279
chr10	73167958	73168258	378	-	828	230	849	1.02536
chr10	62804670	62804970	5949	+	551	230	567	1.02904
chr9	137188902	137189202	2631	-	701	230	874	1.24679
chr2	85539118	85539418	120	+	1316	230	3911	2.97188
chr1	150579560	150579860	37	-	1293	230	3923	3.03403
chr4	25862815	25863115	8066	-	501	229	129	0.257485
chr12	131828343	131828643	6758	+	574	229	164	0.285714
chr6	44127409	44127709	2849	-	731	229	322	0.440492
chr1	94541734	94542034	9406	-	878	229	434	0.494305
chr5	177426683	177426983	2085	+	568	229	337	0.59331
chr10	73811521	73811821	4157	-	800	229	493	0.61625
chr10	43138449	43138749	7755	+	560	229	368	0.657143
chr20	33993861	33994161	7804	+	705	229	513	0.72766
chr15	90902705	90903005	1505	+	471	229	352	0.747346
chr22	38272955	38273255	1218	-	597	229	473	0.792295
chr8	90646059	90646359	6965	-	616	229	495	0.803571
chr6	169701975	169702275	5032	-	986	229	819	0.830629
chr11	61161383	61161683	9689	-	538	229	553	1.02788
chr1	15409880	15410180	1190	+	806	229	857	1.06328
chr11	61891495	61891795	2446	-	670	229	762	1.13731
chr15	40039126	40039426	3270	-	820	229	985	1.20122
chr6	139374598	139374898	15	-	1778	229	2718	1.52868
chr16	2340678	2340978	4428	-	284	229	1090	3.83803
chr11	66843432	66843732	8876	+	560	228	326	0.582143
chr14	20461384	20461684	10567	-	542	228	318	0.586716
chr10	133394198	133394498	3051	+	582	228	358	0.61512
chr20	63626679	63626979	8267	-	781	228	502	0.642766
chr8	143733728	143734028	1022	-	535	228	394	0.736449
chr9	130579527	130579827	4251	+	507	228	395	0.779093
chr8	143636008	143636308	1060	+	1014	228	809	0.79783
chr1	32072889	32073189	3065	+	507	228	510	1.00592
chr1	153670937	153671237	4828	-	603	228	646	1.07131
chr5	62403832	62404132	1773	-	1085	228	1244	1.14654
chr3	52685521	52685821	6864	-	539	228	676	1.25417
chr11	85665079	85665379	203	-	932	228	1253	1.34442
chr17	50866304	50866604	134	-	1512	228	2542	1.68122
chr10	92291153	92291453	1767	+	645	227	349	0.541085
chr3	196942642	196942942	5818	+	652	227	359	0.550613
chr4	1347222	1347522	6888	+	472	227	260	0.550847
chr19	16542385	16542685	1063	-	983	227	547	0.55646
chr19	43619442	43619742	3830	-	873	227	626	0.717068
chr17	41966745	41967045	446	+	995	227	747	0.750754
chr11	66593135	66593435	846	+	904	227	716	0.792035
chr10	124791820	124792120	1097	-	1126	227	1002	0.889876
chr20	34825601	34825901	8735	-	690	227	616	0.892754
chr15	55588295	55588595	6907	-	570	227	648	1.13684
chr8	140457694	140457994	592	-	704	227	845	1.20028
chr11	102110369	102110669	3019	+	611	227	854	1.39771
chr1	116373194	116373494	3792	+	857	227	1421	1.65811
chr8	42391819	42392119	4958	+	642	227	1228	1.91277
chr9	130444912	130445212	4473	+	1409	227	3469	2.46203
chr1	8026259	8026559	1134	-	1073	227	2733	2.54706
chr1	109249491	109249791	7981	+	659	226	250	0.379363
chr11	208741	209041	5181	+	657	226	281	0.427702
chr6	7590171	7590471	1836	+	850	226	382	0.449412
chr2	24920171	24920471	6198	-	576	226	299	0.519097
chr11	134253300	134253600	5039	-	664	226	377	0.567771
chr7	148698862	148699162	6815	+	671	226	460	0.685544
chr1	228109249	228109549	2121	-	681	226	471	0.69163
chr7	12686825	12687125	4221	+	503	226	385	0.765408
chr4	15002431	15002731	5912	+	893	226	729	0.816349
chr8	142403099	142403399	8757	-	643	226	676	1.05132
chr1	169893607	169893907	2796	-	641	226	769	1.19969
chr15	34101801	34102101	510	-	985	226	1364	1.38477
chr3	101849464	101849764	798	+	1378	226	2003	1.45356
chr9	105694494	105694794	3924	+	576	225	252	0.4375
chr19	1512969	1513269	5437	-	531	225	277	0.521657
chr17	31859194	31859494	886	-	620	225	343	0.553226
chr16	27313841	27314141	7965	+	373	225	261	0.699732
chr20	63956341	63956641	2704	-	677	225	474	0.700148
chr10	97445956	97446256	7001	-	968	225	695	0.717975
chr10	13300014	13300314	5011	-	986	225	792	0.803245
chr14	51240207	51240507	893	+	595	225	503	0.845378
chr19	42284030	42284330	6977	+	508	225	432	0.850394
chr11	61917516	61917816	9827	-	463	225	397	0.857451
chr17	75779728	75780028	83	-	1051	225	1128	1.07326
chr3	113746199	113746499	5709	-	575	225	733	1.27478
chr2	156436377	156436677	4467	+	690	224	284	0.411594
chr20	46364375	46364675	2593	-	700	224	341	0.487143
chr11	68213802	68214102	10606	-	1437	224	844	0.587335
chr8	74321490	74321790	7834	-	597	224	373	0.624791
chr2	85616139	85616439	222	+	606	224	404	0.666667
chr5	41904308	41904608	254	+	801	224	549	0.685393
chr16	2155760	2156060	2269	+	456	224	376	0.824561
chr19	16572377	16572677	8096	-	746	224	631	0.845845
chr1	156114661	156114961	786	+	1102	224	999	0.906534
chr7	1569982	1570282	772	-	782	224	716	0.915601
chr14	73058495	73058795	561	+	839	224	811	0.966627
chr2	190534672	190534972	7776	-	591	224	611	1.03384
chr10	125823206	125823506	970	-	458	224	670	1.46288
chr1	146035382	146035682	10694	-	121	224	389	3.21488
chr5	179907811	179908111	480	-	571	223	357	0.625219
chr1	29230854	29231154	1881	-	708	223	503	0.710452
chr20	33674338	33674638	683	-	786	223	628	0.798982
chr2	64019344	64019644	7306	-	646	223	548	0.848297
chr16	69132473	69132773	2669	-	768	223	692	0.901042
chr16	69132473	69132773	2670	-	768	223	692	0.901042
chr6	151390122	151390422	937	-	747	223	741	0.991968
chr12	53626322	53626622	10370	-	903	223	898	0.994463
chr12	53626322	53626622	10371	-	903	223	898	0.994463
chr12	38905541	38905841	2536	-	889	223	1135	1.27672
chr11	62805390	62805690	522	-	1667	223	3108	1.86443
chr2	37084289	37084589	8901	-	474	223	1055	2.22574
chr19	14433306	14433606	7255	+	427	222	166	0.388759
chr8	23457611	23457911	4655	-	747	222	470	0.629183
chr19	38930713	38931013	4870	-	654	222	470	0.718654
chr10	22714491	22714791	2587	-	598	222	456	0.762542
chr3	122795067	122795367	3634	+	649	222	543	0.836672
chr17	34980709	34981009	5960	+	628	222	541	0.861465
chr10	16436960	16437260	2830	+	661	222	719	1.08775
chr19	1269282	1269582	5607	+	1261	222	1495	1.18557
chr2	96208777	96209077	504	-	870	222	1044	1.2
chr12	54280676	54280976	3928	+	1901	222	2589	1.36191
chr6	44257478	44257778	4399	-	696	221	320	0.45977
chr2	241734580	241734880	1561	+	677	221	346	0.511078
chr2	240136253	240136553	860	-	579	221	354	0.611399
chr22	29388502	29388802	761	-	738	221	455	0.616531
chr5	179550511	179550811	3852	+	707	221	450	0.636492
chr12	2794946	2795246	440	+	998	221	699	0.700401
chr8	119855840	119856140	4176	-	1070	221	979	0.914953
chr7	55964545	55964845	3468	+	496	221	464	0.935484
chr3	49412373	49412673	2093	+	506	221	513	1.01383
chr7	76358941	76359241	661	-	930	221	949	1.02043
chr5	80408046	80408346	1622	+	751	221	789	1.0506
chr19	12881399	12881699	5018	-	1072	221	1366	1.27425
chr1	1692962	1693262	5025	-	544	221	764	1.40441
chr3	184314556	184314856	5348	+	784	221	1152	1.46939
chr12	48957437	48957737	4182	-	753	221	1278	1.69721
chr6	32972148	32972448	53	+	1383	221	2740	1.9812
chr12	101830808	101831108	1066	-	457	220	233	0.509847
chr1	19485483	19485783	6883	-	794	220	461	0.580605
chr17	10697482	10697782	634	-	983	220	721	0.733469
chr10	49941942	49942242	3987	-	759	220	586	0.772069
chr14	34630084	34630384	3587	-	734	220	634	0.86376
chr19	40425942	40426242	77	-	1076	220	1029	0.95632
chr20	62367262	62367562	1758	-	694	220	687	0.989914
chr15	37101718	37102018	4203	-	707	220	750	1.06082
chr1	212791727	212792027	3528	-	711	220	774	1.08861
chr1	12229980	12230280	9448	+	468	219	137	0.292735
chr7	99374680	99374980	184	+	757	219	328	0.433289
chr20	3767725	3768025	1620	-	619	219	286	0.462036
chr9	134067971	134068271	3695	-	761	219	384	0.504599
chr6	18155446	18155746	4696	+	436	219	262	0.600917
chr20	36863488	36863788	3261	-	583	219	447	0.766724
chr11	67288525	67288825	4424	+	765	219	628	0.820915
chr1	112619666	112619966	4972	-	1104	219	1201	1.08786
chr15	75843464	75843764	2126	+	543	219	597	1.09945
chr2	131105286	131105586	390	+	565	219	635	1.12389
chr6	13328488	13328788	1237	-	1024	219	1151	1.12402
chr1	145996529	145996829	384	-	3195	219	3947	1.23537
chr2	84905606	84905906	766	+	1514	219	2026	1.33818
chr15	34038642	34038942	2833	+	734	219	1078	1.46866
chr11	95231152	95231452	8493	-	813	218	404	0.496925
chr1	67833035	67833335	6132	-	598	218	466	0.779264
chr12	50400890	50401190	6507	+	944	218	969	1.02648
chr5	70025266	70025566	4445	+	415	218	589	1.41928
chr12	26937928	26938228	1596	-	620	218	1255	2.02419
chr9	135961168	135961468	3737	-	654	217	275	0.420489
chr1	36450401	36450701	10635	-	606	217	299	0.493399
chr12	121467267	121467567	2105	-	575	217	349	0.606957
chr8	8386389	8386689	5719	-	930	217	613	0.65914
chr19	55258945	55259245	7220	-	713	217	546	0.765778
chr22	23751035	23751335	7389	-	677	217	614	0.906942
chr8	47960086	47960386	4502	-	796	217	821	1.03141
chr12	30754901	30755201	6969	-	845	217	901	1.06627
chr1	108660990	108661290	5555	-	842	217	1118	1.32779
chr7	151080755	151081055	2532	-	827	217	1274	1.54051
chr8	51899061	51899361	4959	-	744	217	1165	1.56586
chr20	41317595	41317895	2128	-	621	216	226	0.363929
chr17	80101530	80101830	3138	+	452	216	257	0.568584
chr12	121793606	121793906	1414	-	847	216	552	0.651712
chr2	101151332	101151632	2784	-	810	216	588	0.725926
chr11	2902002	2902302	9060	-	748	216	600	0.802139
chr5	34839369	34839669	876	+	740	216	685	0.925676
chr10	6088961	6089261	1787	+	452	216	429	0.949115
chr2	112254992	112255292	1474	-	751	216	728	0.969374
chrX	153599079	153599379	4212	-	566	216	616	1.08834
chr1	201829153	201829453	3142	+	789	216	923	1.16984
chr11	3379089	3379389	714	-	1229	216	1631	1.3271
chr11	63681450	63681750	584	+	864	216	1336	1.5463
chr16	10942418	10942718	7333	-	583	215	302	0.51801
chr2	11746593	11746893	423	+	709	215	415	0.585331
chr1	53220584	53220884	8807	-	935	215	657	0.702674
chr20	653150	653450	9355	-	623	215	440	0.70626
chr3	51391254	51391554	879	+	630	215	447	0.709524
chr14	55271351	55271651	2023	+	548	215	400	0.729927
chr7	116953760	116954060	7624	+	544	215	409	0.751838
chr6	31660700	31661000	919	-	767	215	613	0.799218
chr20	44651649	44651949	2252	-	770	215	674	0.875325
chr9	83921382	83921682	2465	-	736	215	763	1.03668
chr16	75148488	75148788	8501	+	564	215	647	1.14716
chr1	151198525	151198825	4132	+	716	215	928	1.29609
chr11	93741444	93741744	664	-	1977	215	2865	1.44917
chr8	143597363	143597663	4423	-	807	215	1561	1.93432
chr1	112956146	112956446	1313	-	1293	215	2757	2.13225
chrX	34657235	34657535	8803	-	454	214	197	0.433921
chr22	18906290	18906590	2284	+	487	214	289	0.593429
chr1	202927159	202927459	257	-	924	214	673	0.728355
chr1	229626006	229626306	2191	-	809	214	611	0.755253
chr14	93333003	93333303	1931	-	701	214	546	0.778887
chr15	43185389	43185689	2096	+	737	214	581	0.788331
chr3	160755574	160755874	2317	+	475	214	384	0.808421
chr17	42423206	42423506	273	-	1186	214	979	0.825464
chr16	1351881	1352181	5925	+	403	214	361	0.895782
chr2	127858098	127858398	4997	-	604	214	550	0.910596
chr1	234479129	234479429	783	-	489	214	481	0.98364
chr12	121296654	121296954	5627	-	653	214	666	1.01991
chr8	98117121	98117421	2213	-	696	214	725	1.04167
chr11	76860887	76861187	2789	+	939	214	1061	1.12993
chr10	100185919	100186219	6646	-	876	214	1018	1.1621
chr22	29267787	29268087	5528	-	629	214	1136	1.80604
chr5	43483832	43484132	5539	-	1392	214	2697	1.9375
chr8	133297203	133297503	2338	-	1300	214	2520	1.93846
chr19	17303349	17303649	5812	-	583	213	230	0.394511
chr8	98944392	98944692	10060	+	893	213	539	0.603583
chr1	155051263	155051563	4213	+	741	213	660	0.890688
chr12	50085186	50085486	3300	+	633	213	601	0.949447
chr2	24972011	24972311	9989	-	699	213	700	1.00143
chr11	9573656	9573956	2519	+	756	213	852	1.12698
chr17	64919418	64919718	917	-	650	213	878	1.35077
chr1	154183137	154183437	6979	-	908	213	1333	1.46806
chr3	197960227	197960527	5537	+	508	212	255	0.501969
chr8	144147986	144148286	7873	+	609	212	329	0.54023
chr20	33811371	33811671	10167	+	468	212	283	0.604701
chr16	1943145	1943445	1193	-	618	212	430	0.695793
chr12	1594263	1594563	9562	+	548	212	413	0.75365
chr4	176319933	176320233	4469	+	582	212	465	0.798969
chr15	72375969	72376269	3504	-	714	212	605	0.847339
chr2	239401596	239401896	7703	-	496	212	452	0.91129
chr15	64460528	64460828	7882	+	564	212	528	0.93617
chr13	60163878	60164178	5695	-	775	212	726	0.936774
chr11	12377550	12377850	8837	+	737	212	698	0.947083
chr5	151771904	151772204	704	+	793	212	874	1.10214
chr6	36442804	36443104	5318	-	876	212	982	1.121
chr5	97183697	97183997	5231	-	475	212	550	1.15789
chr3	119463574	119463874	5505	-	1062	212	1232	1.16008
chr14	103123411	103123711	318	+	752	212	962	1.27926
chr15	48877959	48878259	4683	-	667	212	1232	1.84708
chr20	36773717	36774017	2581	-	640	212	1268	1.98125
chr12	52905007	52905307	626	-	1686	212	5031	2.98399
chr12	6867481	6867781	464	+	1144	212	4630	4.0472
chr8	544784	545084	4004	-	415	211	206	0.496386
chr11	65027477	65027777	9874	+	559	211	302	0.54025
chr9	136992372	136992672	6816	+	918	211	577	0.62854
chr17	46923110	46923410	1119	+	536	211	350	0.652985
chr7	143381262	143381562	329	+	616	211	420	0.681818
chr11	10541149	10541449	475	-	671	211	474	0.706408
chr10	68407227	68407527	7076	-	555	211	423	0.762162
chr15	99733381	99733681	1800	-	548	211	432	0.788321
chr1	23800704	23801004	3109	-	811	211	642	0.791615
chr19	4400497	4400797	7089	-	406	211	336	0.827586
chr4	151015677	151015977	289	-	787	211	694	0.88183
chr17	19648876	19649176	5436	+	404	211	360	0.891089
chr12	133037489	133037789	3540	+	474	211	428	0.902954
chr2	85611982	85612282	3998	-	1046	211	1003	0.958891
chr8	124475034	124475334	3116	+	761	211	768	1.0092
chr22	50525543	50525843	3430	-	729	211	745	1.02195
chr8	43140447	43140747	5652	+	695	211	741	1.06619
chr11	69641106	69641406	121	+	1306	211	1396	1.06891
chr1	212285385	212285685	4877	+	922	211	991	1.07484
chr17	16215484	16215784	1651	-	1050	211	1200	1.14286
chr6	31815312	31815612	10906	-	1472	211	1926	1.30842
chr15	40874176	40874476	315	-	1286	211	1697	1.3196
chr10	68331843	68332143	6576	-	1185	211	1566	1.32152
chr8	108248674	108248974	1984	-	963	211	1593	1.65421
chr7	44796631	44796931	204	+	996	211	1813	1.82028
chr6	31834866	31835166	5110	+	1834	211	4056	2.21156
chr12	77065503	77065803	735	-	1288	210	688	0.534161
chr20	35542000	35542300	4553	+	493	210	265	0.537525
chr5	180292010	180292310	7152	-	792	210	431	0.544192
chr10	97446148	97446448	5147	+	796	210	467	0.586683
chr8	144827510	144827810	3049	+	657	210	485	0.738204
chr2	238203645	238203945	6134	-	619	210	468	0.756058
chr6	153002639	153002939	171	-	934	210	851	0.911135
chr14	50312176	50312476	6579	-	631	210	631	1
chr1	162561672	162561972	4875	+	935	210	1224	1.30909
chr2	237966964	237967264	5396	+	582	209	81	0.139175
chr2	237966964	237967264	5397	+	582	209	81	0.139175
chr16	788601	788901	8587	+	647	209	209	0.323029
chr9	116687192	116687492	7504	-	537	209	240	0.446927
chr19	34254506	34254806	9072	+	487	209	248	0.50924
chr15	76931699	76931999	4314	+	516	209	299	0.579457
chr12	113185428	113185728	396	-	922	209	550	0.596529
chr16	89701655	89701955	5697	-	348	209	234	0.672414
chr8	101205623	101205923	8999	-	684	209	506	0.739766
chr16	74998977	74999277	5580	+	455	209	366	0.804396
chr1	108692260	108692560	1529	+	761	209	659	0.865966
chr1	157993575	157993875	8601	+	468	209	424	0.905983
chr9	89311148	89311448	128	+	1513	209	1389	0.918044
chr8	109334542	109334842	506	-	749	209	711	0.949266
chrX	48957546	48957846	5836	-	553	209	536	0.969259
chr12	42144824	42145124	3991	-	941	209	916	0.973433
chr1	157138299	157138599	6107	-	642	209	683	1.06386
chr12	53180427	53180727	3927	-	990	209	1141	1.15253
chr3	157160097	157160397	1715	-	1407	209	1706	1.21251
chr22	19178686	19178986	143	-	478	209	928	1.94142
chrX	41334112	41334412	59	+	916	209	1984	2.16594
chr8	232347	232647	5572	+	598	208	267	0.446488
chr3	126655051	126655351	167	-	871	208	433	0.49713
chr11	65572522	65572822	9155	+	453	208	236	0.520971
chr1	229342454	229342754	7736	-	766	208	430	0.561358
chrX	151974627	151974927	28	-	734	208	442	0.60218
chr16	80804510	80804810	2580	-	618	208	386	0.624595
chr9	77177490	77177790	6303	+	577	208	372	0.644714
chr4	170026345	170026645	5451	-	449	208	318	0.708241
chr19	344721	345021	5666	-	602	208	529	0.878738
chr15	99105030	99105330	1292	+	798	208	727	0.911028
chr12	27332786	27333086	1682	+	412	208	386	0.936893
chr7	129611689	129611989	2263	+	780	208	733	0.939744
chr2	144332184	144332484	2987	-	370	208	388	1.04865
chr2	69387180	69387480	3054	-	761	208	845	1.11038
chr1	24745397	24745697	4344	+	851	208	997	1.17156
chr12	48105802	48106102	1357	-	646	208	770	1.19195
chr16	81006801	81007101	5097	-	540	208	661	1.22407
chr3	47513259	47513559	5256	-	535	208	844	1.57757
chr1	192808991	192809291	1611	+	816	208	1529	1.87377
chr2	27050725	27051025	3169	+	128	208	248	1.9375
chr17	29589497	29589797	9436	-	608	207	290	0.476974
chr17	64263210	64263510	3716	-	524	207	288	0.549618
chr3	44976100	44976400	2597	-	637	207	429	0.673469
chr8	125091707	125092007	4058	-	613	207	420	0.685155
chr17	2303606	2303906	2818	+	571	207	478	0.837128
chr19	4723719	4724019	1969	-	268	207	263	0.981343
chr5	61162416	61162716	4077	-	836	207	923	1.10407
chr6	31815493	31815793	210	+	1437	207	1832	1.27488
chr10	68527438	68527738	4919	-	847	207	1138	1.34357
chr6	24720787	24721087	418	-	1042	207	1466	1.40691
chr15	82262643	82262943	4145	-	590	206	263	0.445763
chrX	118974568	118974868	5443	+	795	206	381	0.479245
chr12	109996279	109996579	8792	-	519	206	268	0.516378
chr2	119223803	119224103	1248	+	615	206	338	0.549593
chr14	103629161	103629461	3786	+	706	206	414	0.586402
chr11	68004003	68004303	2588	-	499	206	325	0.651303
chr3	185937964	185938264	218	-	1570	206	1148	0.73121
chr10	112183710	112184010	3194	-	643	206	538	0.836703
chr5	5422672	5422972	2644	+	544	206	461	0.847426
chr12	14771081	14771381	230	-	1427	206	1436	1.00631
chr11	94973506	94973806	1028	-	804	206	929	1.15547
chr5	163460027	163460327	4493	-	737	206	863	1.17096
chr22	19432240	19432540	69	-	1033	206	1268	1.22749
chr15	50354812	50355112	3100	-	987	206	1314	1.33131
chr15	66293518	66293818	7170	+	596	206	1128	1.89262
chr20	54208042	54208342	5052	+	453	206	916	2.02208
chr7	5898777	5899077	4201	+	743	205	333	0.448183
chr1	11681072	11681372	4769	-	503	205	231	0.459245
chr1	226870570	226870870	8939	+	480	205	267	0.55625
chr2	71276552	71276852	2068	+	571	205	351	0.614711
chr15	62060333	62060633	3214	-	590	205	378	0.640678
chr19	38930919	38931219	499	+	450	205	327	0.726667
chr16	2883165	2883465	645	+	825	205	608	0.73697
chr10	70815898	70816198	5146	+	534	205	395	0.7397
chr3	48089229	48089529	8855	-	810	205	624	0.77037
chr6	45378003	45378303	8954	-	843	205	1062	1.25979
chr11	86244703	86245003	3658	+	614	205	852	1.38762
chr1	8878636	8878936	758	-	920	205	1336	1.45217
chr6	110958697	110958997	5541	+	655	205	967	1.47634
chr10	35127155	35127455	5850	+	771	205	1157	1.50065
chr3	146161134	146161434	9282	-	737	205	1151	1.56174
chr19	37719643	37719943	10529	-	596	204	184	0.308725
chr8	17246908	17247208	6696	+	853	204	417	0.488863
chr17	81937209	81937509	10481	-	954	204	548	0.574423
chr8	144462804	144463104	2184	-	973	204	604	0.620761
chr9	128724072	128724372	1563	-	520	204	324	0.623077
chr1	1273804	1274104	3575	-	666	204	432	0.648649
chr1	156591741	156592041	4829	+	695	204	479	0.689209
chr8	6708586	6708886	7314	+	544	204	535	0.983456
chr1	155562752	155563052	7440	-	691	204	681	0.985528
chr19	2328531	2328831	7684	-	662	204	757	1.1435
chr1	220272393	220272693	8744	-	754	204	933	1.2374
chr1	205121925	205122225	1191	-	848	204	1057	1.24646
chr19	10194901	10195201	4015	-	560	204	871	1.55536
chr10	98446865	98447165	1204	-	634	203	286	0.451104
chr2	108534420	108534720	3691	+	852	203	429	0.503521
chr9	93576349	93576649	7280	+	522	203	332	0.636015
chr15	70854107	70854407	4512	-	766	203	498	0.650131
chr5	178232514	178232814	5974	-	638	203	423	0.663009
chr14	93184825	93185125	1878	-	734	203	510	0.694823
chr19	46601316	46601616	8305	+	575	203	410	0.713043
chr1	212432873	212433173	2894	+	692	203	558	0.806358
chr20	2873453	2873753	3258	+	453	203	375	0.827815
chr3	179071717	179072017	10349	-	684	203	602	0.880117
chr12	48350854	48351154	9341	-	627	203	581	0.926635
chr5	139561362	139561662	2301	+	778	203	726	0.933162
chr7	6059125	6059425	1482	-	794	203	931	1.17254
chr13	112588092	112588392	1434	-	795	203	1024	1.28805
chr11	78139539	78139839	3698	-	943	203	1443	1.53022
chr6	26204560	26204860	1109	+	2389	202	609	0.254918
chr8	143368826	143369126	1578	+	590	202	252	0.427119
chr20	41136935	41137235	4389	+	463	202	202	0.436285
chr9	124771198	124771498	9150	-	398	202	242	0.60804
chr1	147928401	147928701	591	+	1048	202	653	0.623092
chr5	60700084	60700384	2959	-	735	202	508	0.691156
chr11	72223844	72224144	4425	+	744	202	534	0.717742
chr2	168456216	168456516	5784	+	399	202	342	0.857143
chr17	18781136	18781436	6516	+	666	202	592	0.888889
chr11	66677767	66678067	1728	-	665	202	612	0.920301
chr11	68903857	68904157	4103	+	472	202	469	0.993644
chr1	52366119	52366419	5615	-	420	202	434	1.03333
chr2	96638274	96638574	2210	-	672	202	724	1.07738
chr8	109540134	109540434	4588	+	693	202	748	1.07937
chr5	69369440	69369740	3705	-	604	202	812	1.34437
chr5	69369440	69369740	3706	-	604	202	812	1.34437
chr1	107056650	107056950	641	+	496	202	713	1.4375
chr20	34302965	34303265	1757	-	657	202	1021	1.55403
chr2	233354469	233354769	2162	+	478	201	155	0.324268
chr22	21982728	21983028	2886	-	702	201	355	0.505698
chr4	186723751	186724051	10093	-	574	201	316	0.550523
chr14	88563015	88563315	3640	+	611	201	370	0.605565
chr9	137114663	137114963	5035	-	727	201	456	0.627235
chr1	87328832	87329132	507	+	815	201	516	0.633129
chr10	49942050	49942350	630	+	561	201	367	0.654189
chr19	1407534	1407834	10243	+	402	201	282	0.701493
chr1	47333873	47334173	4543	+	473	201	360	0.761099
chr2	196926657	196926957	7103	-	693	201	695	1.00289
chr3	53846339	53846639	7024	-	735	201	765	1.04082
chr11	69675297	69675597	3213	-	890	201	932	1.04719
chr19	18683641	18683941	9746	+	441	201	478	1.0839
chr3	53255972	53256272	245	-	1031	201	1146	1.11154
chr3	136751743	136752043	2074	-	559	201	732	1.30948
chr17	17042409	17042709	1527	+	509	200	87	0.170923
chr6	167826863	167827163	9054	+	508	200	112	0.220472
chr1	167721929	167722229	9765	+	888	200	280	0.315315
chr16	1782488	1782788	10016	-	423	200	180	0.425532
chr6	117482624	117482924	2530	+	477	200	295	0.618449
chr14	105491241	105491541	1348	+	554	200	385	0.694946
chr12	121400097	121400397	3284	+	845	200	589	0.697041
chr1	229271124	229271424	3464	+	494	200	346	0.700405
chr19	32581140	32581440	280	+	682	200	479	0.702346
chr6	87472927	87473227	1680	+	633	200	455	0.718799
chr2	207625212	207625512	2285	-	583	200	438	0.751286
chr6	100881251	100881551	4777	-	685	200	544	0.794161
chr15	59438165	59438465	3427	+	449	200	403	0.89755
chr17	4731378	4731678	6019	+	673	200	613	0.910847
chr10	49538990	49539290	4272	-	649	200	688	1.06009
chr16	30395402	30395702	2188	+	463	200	498	1.07559
chr7	102464807	102465107	1655	-	558	200	661	1.18459
chr1	241640305	241640605	473	-	834	200	1005	1.20504
chr1	241640305	241640605	474	-	834	200	1005	1.20504
chr17	4948480	4948780	807	-	746	200	940	1.26005
chr1	234610128	234610428	857	-	819	200	1047	1.27839
chr12	53441692	53441992	5825	+	911	200	1192	1.30845
chr1	153967261	153967561	1599	-	1178	200	1663	1.41171
chr1	228165754	228166054	6419	+	403	200	605	1.50124
chr8	143541354	143541654	2464	-	429	200	658	1.5338
chr2	88055722	88056022	1481	-	731	200	1146	1.56772
chr4	73069636	73069936	1487	-	609	200	1180	1.9376
chr20	6767636	6767936	7179	+	1772	200	3481	1.96445
chr18	9334750	9335050	7647	+	544	199	250	0.459559
chr12	109573758	109574058	10418	+	468	199	230	0.491453
chr6	52362101	52362401	8955	+	267	199	140	0.524345
chr6	52362101	52362401	8956	+	267	199	140	0.524345
chr6	85450033	85450333	9953	+	624	199	340	0.544872
chr3	10248409	10248709	5398	+	568	199	388	0.683099
chr1	23019418	23019718	2298	+	575	199	427	0.742609
chr11	67469181	67469481	1538	-	1218	199	934	0.766831
chr22	46250189	46250489	5415	-	1239	199	1033	0.833737
chr3	46979522	46979822	5646	-	529	199	523	0.988658
chr3	51385239	51385539	10215	+	538	199	548	1.01859
chr9	69759923	69760223	1985	-	928	199	983	1.05927
chr9	95317643	95317943	7665	-	800	199	857	1.07125
chr15	63833883	63834183	2007	-	835	199	1009	1.20838
chr3	14124706	14125006	8110	-	415	199	672	1.61928
chr3	194672141	194672441	4949	-	326	199	631	1.93558
chr15	60397936	60398236	519	-	796	199	2466	3.09799
chr16	22008043	22008343	2721	+	544	198	275	0.505515
chr11	2444958	2445258	3554	+	580	198	334	0.575862
chr20	21126032	21126332	4541	+	494	198	285	0.576923
chr11	69011017	69011317	2339	-	358	198	227	0.634078
chr10	50067904	50068204	679	+	558	198	363	0.650538
chr10	37976391	37976691	7836	-	450	198	301	0.668889
chr2	96869370	96869670	8142	-	540	198	378	0.7
chr3	58008372	58008672	445	+	651	198	458	0.703533
chr2	74549055	74549355	3942	+	574	198	408	0.710801
chr2	98608465	98608765	3143	-	865	198	648	0.749133
chr2	127294094	127294394	7614	-	802	198	695	0.866584
chr11	119057152	119057452	5301	-	440	198	388	0.881818
chr6	17987585	17987885	6672	-	572	198	509	0.88986
chr3	160565521	160565821	2897	-	882	198	840	0.952381
chr10	73252581	73252881	855	-	982	198	954	0.971487
chr1	112619782	112620082	702	+	824	198	833	1.01092
chrX	70289877	70290177	1195	-	645	198	700	1.08527
chr12	103841184	103841484	2679	-	673	198	759	1.12779
chr5	179820855	179821155	469	+	1238	198	1743	1.40792
chr5	10353870	10354170	4915	+	512	198	768	1.5
chr8	56074456	56074756	42	-	1119	198	1734	1.5496
chr11	95067144	95067444	4454	+	750	198	1234	1.64533
chr11	62665103	62665403	4158	-	1259	198	2579	2.04845
chr12	6470627	6470927	631	-	1331	198	3036	2.28099
chr4	153344648	153344948	6393	+	527	197	236	0.447818
chr3	52706068	52706368	624	+	793	197	358	0.45145
chr16	2460095	2460395	4610	+	410	197	218	0.531707
chr2	70900526	70900826	5783	+	543	197	325	0.598527
chr20	58692850	58693150	11181	+	485	197	309	0.637113
chr9	136410535	136410835	271	-	1047	197	696	0.664756
chr20	33490104	33490404	2902	+	571	197	555	0.971979
chr7	140176996	140177296	5821	-	595	197	636	1.06891
chr9	130693730	130694030	986	+	505	197	612	1.21188
chr2	224039236	224039536	4606	-	704	197	871	1.23722
chr1	227318431	227318731	5617	-	500	197	633	1.266
chr10	118046845	118047145	7917	-	439	197	591	1.34624
chr15	55196894	55197194	5828	-	1063	197	1543	1.45155
chr19	2269470	2269770	1472	+	863	197	4716	5.46466
chr7	76627229	76627529	413	-	1135	196	708	0.623789
chr7	75442696	75442996	399	-	993	196	622	0.626385
chr14	93333210	93333510	7373	+	548	196	383	0.698905
chr11	31509556	31509856	2095	-	940	196	692	0.73617
chr12	32896748	32897048	3538	-	685	196	506	0.738686
chr14	23321407	23321707	6310	+	609	196	633	1.03941
chr5	181205106	181205406	3970	-	728	196	765	1.05082
chr2	47906290	47906590	4348	-	634	196	727	1.14669
chr22	30591846	30592146	2472	-	437	196	516	1.18078
chr1	42766936	42767236	5473	-	737	196	908	1.23202
chr1	152036954	152037254	2359	-	916	196	1167	1.27402
chr2	10120385	10120685	1038	+	810	196	1242	1.53333
chr22	29268250	29268550	8554	+	524	196	917	1.75
chr9	125241293	125241593	3050	-	1087	196	2184	2.0092
chr1	38991238	38991538	402	+	663	195	287	0.432881
chr21	46458898	46459198	7530	+	411	195	279	0.678832
chr10	37857989	37858289	5145	-	619	195	446	0.720517
chr15	50908632	50908932	2295	+	678	195	501	0.738938
chr15	67542697	67542997	6217	+	540	195	436	0.807407
chr3	134374397	134374697	326	-	876	195	954	1.08904
chr8	141392038	141392338	3624	+	597	195	663	1.11055
chr12	6607335	6607635	2687	-	690	195	791	1.14638
chr2	24360407	24360707	6494	-	488	195	585	1.19877
chr1	197902585	197902885	10081	+	654	195	973	1.48777
chr13	109786526	109786826	2875	-	688	195	1027	1.49273
chrX	47144763	47145063	2594	+	637	195	963	1.51177
chr10	32446099	32446399	3117	+	590	195	899	1.52373
chr19	10231274	10231574	5048	-	610	194	303	0.496721
chr9	137028202	137028502	4451	-	426	194	262	0.615023
chr6	35921048	35921348	282	-	741	194	585	0.789474
chr15	52528830	52529130	2834	-	563	194	458	0.813499
chr12	6493766	6494066	1619	-	947	194	789	0.833157
chr22	24555060	24555360	2209	-	676	194	576	0.852071
chr5	55307615	55307915	2785	-	660	194	585	0.886364
chr1	165827505	165827805	1750	+	649	194	619	0.953775
chr14	103847525	103847825	9693	-	910	194	878	0.964835
chr3	123067020	123067320	8858	+	739	194	726	0.982409
chr11	66289051	66289351	3805	-	706	194	721	1.02125
chr15	43133548	43133848	6621	+	486	194	529	1.08848
chr14	39103131	39103431	6724	-	693	194	802	1.15729
chr7	103149164	103149464	4809	-	597	194	713	1.1943
chr18	31498128	31498428	10022	+	444	194	540	1.21622
chr2	200864608	200864908	1327	-	940	194	1225	1.30319
chr15	48331379	48331679	1386	+	729	194	967	1.32647
chr11	62671623	62671923	1948	+	740	194	1015	1.37162
chr1	37514704	37515004	3371	-	582	194	812	1.39519
chr8	100951994	100952294	2558	-	779	194	1133	1.45443
chr11	4094813	4095113	4288	+	603	194	983	1.63018
chr15	59372821	59373121	1989	-	1156	194	2423	2.09602
chr17	4997900	4998200	6346	+	437	193	185	0.423341
chr5	693287	693587	6841	-	875	193	374	0.427429
chr11	67508112	67508412	3391	-	730	193	476	0.652055
chr1	3796438	3796738	6595	-	644	193	423	0.656832
chr16	1782918	1783218	4536	+	384	193	258	0.671875
chr7	92245864	92246164	5458	-	649	193	459	0.707242
chr2	46941179	46941479	731	+	600	193	433	0.721667
chr8	100559658	100559958	2557	-	555	193	438	0.789189
chr1	220748273	220748573	4152	+	966	193	806	0.834369
chr7	192521	192821	5880	+	748	193	696	0.930481
chr10	73168069	73168369	3841	+	578	193	549	0.949827
chr1	25247404	25247704	2638	-	1112	193	1225	1.10162
chr16	15094222	15094522	3394	-	755	193	940	1.24503
chr14	92121643	92121943	4008	-	597	193	766	1.28308
chr11	64318100	64318400	3536	+	599	193	902	1.50584
chr6	132814519	132814819	31	+	1196	193	2174	1.81773
chr11	65918984	65919284	8405	-	661	193	2587	3.91377
chr6	34696669	34696969	10713	-	506	192	307	0.606719
chr1	233327717	233328017	6561	+	687	192	442	0.643377
chr6	43171393	43171693	6538	+	493	192	358	0.726166
chr7	100706041	100706341	2989	+	571	192	437	0.765324
chr9	86947456	86947756	1376	-	784	192	616	0.785714
chr2	96266227	96266527	1893	+	498	192	399	0.801205
chr7	65982163	65982463	7156	-	597	192	486	0.81407
chr5	142108729	142109029	2014	+	655	192	546	0.833588
chr16	4425815	4426115	3682	+	689	192	600	0.870827
chr11	65014173	65014473	7034	+	658	192	576	0.87538
chr11	65014173	65014473	7035	+	658	192	576	0.87538
chr5	34656308	34656608	7571	+	477	192	419	0.878407
chr2	37156917	37157217	6235	-	563	192	560	0.994671
chr7	92134424	92134724	2513	-	742	192	748	1.00809
chr10	91798376	91798676	1740	+	596	192	635	1.06544
chr5	154857710	154858010	1690	-	656	192	703	1.07165
chr15	51971737	51972037	3681	-	666	192	750	1.12613
chr5	140107747	140108047	1094	+	610	192	747	1.22459
chr10	70233341	70233641	1291	-	807	192	1080	1.33829
chr11	35662812	35663112	4180	+	512	192	687	1.3418
chr11	3642329	3642629	4784	-	404	192	590	1.4604
chr17	41688837	41689137	7214	+	1260	192	2495	1.98016
chr11	18394513	18394813	639	+	1366	192	3211	2.35066
chr19	6530976	6531276	831	+	1171	192	3231	2.75918
chr1	26826678	26826978	1427	+	497	191	257	0.517103
chr1	1324752	1325052	7301	+	541	191	310	0.573013
chr16	2047784	2048084	4597	-	490	191	283	0.577551
chr5	69369751	69370051	1044	+	694	191	426	0.613833
chr6	35688865	35689165	995	-	838	191	520	0.620525
chr10	132332237	132332537	8078	+	553	191	344	0.622061
chr7	44123420	44123720	6753	-	623	191	404	0.648475
chr2	74147842	74148142	1726	-	472	191	314	0.665254
chr9	5437772	5438072	3486	-	698	191	504	0.722063
chr15	90234177	90234477	3713	+	576	191	439	0.762153
chr1	115641920	115642220	1048	+	543	191	447	0.823204
chr22	30425730	30426030	2180	+	609	191	520	0.853859
chrX	101348668	101348968	1659	-	827	191	708	0.856106
chr3	196968783	196969083	9238	-	435	191	381	0.875862
chr1	197775418	197775718	9451	-	462	191	409	0.885281
chr15	74782030	74782330	1917	+	403	191	384	0.952854
chr3	134486155	134486455	4932	+	763	191	805	1.05505
chr6	159727525	159727825	815	+	677	191	734	1.08419
chr8	144104119	144104419	2032	-	483	191	560	1.15942
chr1	212608711	212609011	2920	+	1064	191	2066	1.94173
chr6	30744497	30744797	4879	-	1781	191	3959	2.22291
chr14	20683961	20684261	8083	+	137	191	344	2.51095
chr17	28552551	28552851	1349	-	513	190	211	0.411306
chr9	129028281	129028581	9151	-	470	190	231	0.491489
chr10	110007934	110008234	6819	+	504	190	313	0.621032
chr3	50236154	50236454	635	+	777	190	548	0.705277
chr16	89721376	89721676	9396	-	641	190	459	0.716069
chr3	120094397	120094697	544	-	711	190	513	0.721519
chr3	48847789	48848089	1591	-	598	190	484	0.809365
chr17	4939871	4940171	1001	-	620	190	512	0.825806
chr2	98444808	98445108	5674	+	403	190	351	0.870968
chr3	130894034	130894334	3921	+	538	190	481	0.894052
chr8	143597781	143598081	1824	+	747	190	701	0.93842
chr1	35769914	35770214	751	-	639	190	605	0.946792
chr14	94081152	94081452	174	-	684	190	683	0.998538
chr3	197791217	197791517	3419	+	699	190	761	1.0887
chr5	108382048	108382348	1107	-	704	190	799	1.13494
chr3	12664067	12664367	1805	-	735	190	852	1.15918
chr1	40862313	40862613	49	-	1597	190	2060	1.28992
chr1	197201225	197201525	6528	-	734	190	1030	1.40327
chr5	70900684	70900984	4561	+	400	190	562	1.405
chr11	68121338	68121638	531	-	682	190	968	1.41935
chr8	47738114	47738414	140	-	1110	190	1648	1.48468
chr15	65185265	65185565	7588	-	621	190	935	1.50564
chr1	39576740	39577040	6167	-	984	190	1485	1.50915
chr1	212791876	212792176	4466	+	434	190	674	1.553
chr18	12702673	12702973	398	-	583	190	1045	1.79245
chr5	134371419	134371719	3174	+	767	189	338	0.440678
chr11	75351610	75351910	7757	-	583	189	371	0.636364
chr22	19432495	19432795	267	+	761	189	528	0.693824
chr1	153946579	153946879	8019	-	499	189	351	0.703407
chr20	2652582	2652882	3868	+	1094	189	845	0.772395
chr9	36258398	36258698	2990	-	740	189	604	0.816216
chr20	462451	462751	1360	-	579	189	485	0.837651
chr8	43093459	43093759	6848	+	497	189	417	0.839034
chr15	41402410	41402710	6905	-	1062	189	962	0.905838
chr9	113340189	113340489	6116	-	500	189	455	0.91
chr9	86282488	86282788	1781	-	735	189	769	1.04626
chr1	200409976	200410276	7262	-	618	189	676	1.09385
chr15	81000956	81001256	1272	+	508	189	612	1.20472
chr14	59483982	59484282	228	-	781	189	1048	1.34187
chr12	21657789	21658089	567	-	1095	189	1626	1.48493
chr16	381928	382228	10423	-	576	188	215	0.373264
chr17	18225585	18225885	4551	+	431	188	189	0.438515
chr17	43251676	43251976	36	-	2735	188	1259	0.460329
chr8	47260888	47261188	1286	+	487	188	254	0.521561
chr6	27831510	27831810	513	-	1452	188	832	0.573003
chr15	64703165	64703465	5802	-	831	188	595	0.716005
chr5	95646847	95647147	728	+	868	188	625	0.720046
chr17	37489841	37490141	3366	+	585	188	451	0.77094
chr5	111757647	111757947	8241	-	479	188	409	0.853862
chr8	11802700	11803000	1954	+	786	188	676	0.860051
chr9	34612047	34612347	5034	-	596	188	525	0.880872
chr3	150763182	150763482	7738	-	533	188	474	0.889306
chr2	191245407	191245707	2325	+	498	188	462	0.927711
chr6	42050481	42050781	1345	+	679	188	679	1
chr6	12011725	12012025	4374	+	585	188	599	1.02393
chr2	74465330	74465630	7861	-	729	188	767	1.05213
chr8	42541779	42542079	3985	+	569	188	647	1.13708
chr1	45339954	45340254	1783	-	915	188	1103	1.20546
chr10	25016927	25017227	6209	-	676	188	822	1.21598
chr19	39435898	39436198	1114	-	1307	188	1606	1.22877
chr6	5260900	5261200	3564	-	391	188	494	1.26343
chr11	77637744	77638044	4181	-	1066	188	1397	1.31051
chr3	23916877	23917177	3999	-	1253	188	1782	1.42219
chr19	676342	676642	211	+	1177	188	1844	1.56669
chr6	144150467	144150767	1703	+	488	187	187	0.383197
chr22	46738176	46738476	1437	-	530	187	332	0.626415
chr11	3855614	3855914	3657	+	682	187	470	0.68915
chr1	36156132	36156432	3415	+	485	187	351	0.723711
chr22	39532698	39532998	771	-	701	187	509	0.726106
chr14	74763292	74763592	538	+	643	187	469	0.729393
chr3	49856496	49856796	9453	-	508	187	375	0.738189
chr12	47904972	47905272	3103	-	729	187	547	0.750343
chr12	63780096	63780396	1821	+	542	187	423	0.780443
chr5	177303665	177303965	7495	-	722	187	594	0.822715
chr11	65615763	65616063	1877	+	569	187	507	0.891037
chr1	25859360	25859660	1011	-	912	187	829	0.908991
chr14	50532519	50532819	1320	-	432	187	427	0.988426
chr12	110281197	110281497	4596	+	964	187	987	1.02386
chr6	13487550	13487850	1794	-	580	187	619	1.06724
chr3	184711970	184712270	1530	-	814	187	877	1.0774
chr1	156500743	156501043	2824	-	744	187	943	1.26747
chr8	55773328	55773628	5653	-	740	187	1138	1.53784
chr22	49918644	49918944	7854	+	498	186	168	0.337349
chr19	49157723	49158023	9845	+	447	186	168	0.375839
chr9	109498257	109498557	769	-	404	186	192	0.475248
chr1	28669039	28669339	2419	+	617	186	299	0.484603
chr12	122835407	122835707	7245	+	363	186	183	0.504132
chr17	45490694	45490994	4207	-	705	186	416	0.590071
chr4	169270900	169271200	3153	-	666	186	396	0.594595
chr19	38975657	38975957	3661	-	504	186	315	0.625
chr16	57447432	57447732	1127	+	812	186	512	0.630542
chr19	35748547	35748847	7481	+	434	186	289	0.665899
chr19	1275492	1275792	5275	+	540	186	376	0.696296
chr3	15099098	15099398	8779	-	653	186	489	0.748851
chr12	122980631	122980931	5239	+	571	186	437	0.765324
chr1	84298471	84298771	3614	+	529	186	412	0.778828
chr17	41786661	41786961	1234	-	676	186	536	0.792899
chr10	102120467	102120767	8788	-	701	186	556	0.793153
chr17	4366625	4366925	3715	-	585	186	492	0.841026
chr7	100119298	100119598	738	-	543	186	465	0.856354
chr12	48788956	48789256	9602	-	508	186	456	0.897638
chr15	82046917	82047217	3119	-	512	186	512	1
chr8	42843260	42843560	11222	-	493	186	559	1.13387
chr10	50624497	50624797	2454	-	764	186	898	1.17539
chr7	87152558	87152858	2729	+	575	186	683	1.18783
chr12	111685885	111686185	1838	-	683	186	821	1.20205
chr14	89955754	89956054	7040	-	717	186	874	1.21897
chr15	35546091	35546391	3711	-	557	186	741	1.33034
chr11	65858130	65858430	157	-	900	186	1297	1.44111
chr11	83285928	83286228	1455	-	690	186	1099	1.59275
chr1	27155078	27155378	2427	-	949	186	1989	2.09589
chr7	44200969	44201269	1303	+	606	185	225	0.371287
chr16	84186987	84187287	4429	-	623	185	255	0.40931
chr6	26103883	26104183	147	+	1441	185	656	0.455239
chr17	1491638	1491938	6406	-	330	185	171	0.518182
chr22	46537550	46537850	2779	-	490	185	270	0.55102
chr7	55572391	55572691	4698	-	407	185	253	0.621622
chr11	36510219	36510519	2731	-	637	185	412	0.646782
chr17	38351872	38352172	6480	+	451	185	297	0.658537
chr14	22982501	22982801	3555	-	776	185	746	0.96134
chr12	54017914	54018214	5328	+	597	185	670	1.12228
chr12	76559721	76560021	345	-	780	185	897	1.15
chr15	90529885	90530185	1435	+	720	185	838	1.16389
chr1	99850076	99850376	3665	+	435	185	562	1.29195
chr8	134712707	134713007	7787	-	308	185	450	1.46104
chr11	76381015	76381315	7875	-	461	185	975	2.11497
chr3	101686655	101686955	5841	-	1123	185	3755	3.34372
chr19	1605384	1605684	2592	-	338	185	1449	4.28698
chr20	49982930	49983230	2970	+	1016	184	207	0.20374
chr19	1401482	1401782	3348	-	461	184	153	0.331887
chr1	41361389	41361689	8384	+	267	184	148	0.554307
chr16	4847454	4847754	3303	+	644	184	363	0.563665
chr11	6603724	6604024	4724	+	536	184	310	0.578358
chr17	75087904	75088204	2626	+	528	184	345	0.653409
chr6	33208452	33208752	8752	+	536	184	407	0.759328
chr8	22109369	22109669	3485	-	490	184	376	0.767347
chr15	68229678	68229978	2225	-	718	184	571	0.795265
chr16	18926313	18926613	6284	-	557	184	481	0.863555
chr12	56266892	56267192	2925	+	683	184	592	0.866764
chr17	56913998	56914298	3494	-	1007	184	957	0.950348
chr6	36196723	36197023	9909	+	548	184	531	0.968978
chr10	1048836	1049136	2391	-	1229	184	1209	0.983727
chr14	73490904	73491204	3161	+	923	184	918	0.994583
chr22	36387915	36388215	2309	-	778	184	787	1.01157
chr16	4847287	4847587	6908	-	675	184	742	1.09926
chr3	67654539	67654839	6777	-	485	184	558	1.15052
chr19	2236276	2236576	1741	-	444	184	542	1.22072
chr8	142669917	142670217	3210	-	453	184	574	1.26711
chr1	220786842	220787142	3775	+	738	184	950	1.28726
chr12	49843056	49843356	7584	-	863	184	1418	1.64311
chr3	141876593	141876893	324	+	666	184	1278	1.91892
chrX	12975060	12975360	2893	+	1586	184	3099	1.95397
chr16	22297085	22297385	5524	+	151	184	411	2.72185
chr1	23484155	23484455	7259	-	490	183	190	0.387755
chr5	132866596	132866896	979	+	788	183	325	0.412437
chr4	165207599	165207899	2744	+	424	183	227	0.535377
chr16	71845926	71846226	10478	+	484	183	262	0.541322
chr5	134005564	134005864	2746	-	423	183	229	0.541371
chr10	45972480	45972780	1366	+	513	183	300	0.584795
chr7	100049724	100050024	3923	+	489	183	286	0.584867
chr17	59106703	59107003	1901	-	374	183	294	0.786096
[truncated: 9,236 more rows]

## Sheet: Productive Elongation Sort
Gene	chr	Promoter Region Left	Promoter Region Right	Strand	DMSO FW 5' ends	DMSO RV 5' ends	Flavo FW 5' ends	Flavo RV 5'ends	Gene direction 5' ends DMSO	Gene direction 5' ends Flavo	Flavo/DMSO Ratio	MaxTSS	-500	500
CBARP	chr19	1237879	1238029	-	2	1	4	31	1	31	31	1238005	1237505	1238505
MANEA	chr6	95577688	95577838	+	3	2	89	6	3	89	29.6667	95577772	95577272	95578272
IDH3B	chr20	2664124	2664274	-	14	51	107	1188	51	1188	23.2941	2664216	2663716	2664716
PPP1R18	chr6	30686591	30686741	-	0	14	18	322	14	322	23	30686664	30686164	30687164
SEC61B	chr9	99222208	99222358	+	47	0	997	0	47	997	21.2128	99222282	99221782	99222782
GTPBP4	chr10	988368	988518	+	101	3	2099	11	101	2099	20.7822	988437	987937	988937
SH2B1	chr16	28845537	28845687	+	16	5	326	0	16	326	20.375	28845600	28845100	28846100
NSA2	chr5	74767188	74767338	+	49	0	931	0	49	931	19	74767252	74766752	74767752
SEC24B	chr4	109433776	109433926	+	9	4	168	11	9	168	18.6667	109433838	109433338	109434338
RNASEK	chr17	7012564	7012714	+	23	4	427	1	23	427	18.5652	7012637	7012137	7013137
MYL12B	chr18	3262074	3262224	+	83	11	1536	19	83	1536	18.506	3262137	3261637	3262637
RNF219	chr13	78659075	78659225	-	15	15	19	276	15	276	18.4	78659135	78658635	78659635
NVL	chr1	224330079	224330229	-	0	87	0	1532	87	1532	17.6092	224330168	224329668	224330668
DDX47	chr12	12813295	12813445	+	100	0	1730	0	100	1730	17.3	12813346	12812846	12813846
SMNDC1	chr10	110304842	110304992	-	7	56	0	956	56	956	17.0714	110304899	110304399	110305399
TRABD2A	chr2	84882169	84882319	-	0	1	0	17	1	17	17	84882243	84881743	84882743
ITPRID2	chr2	181891885	181892035	+	13	1	217	0	13	217	16.6923	181891955	181891455	181892455
RPS25	chr11	119018269	119018419	-	8	105	35	1728	105	1728	16.4571	119018343	119017843	119018843
RO60	chr1	193058556	193058706	+	22	16	361	59	22	361	16.4091	193058630	193058130	193059130
RPL22	chr1	6199498	6199648	-	1	79	0	1257	79	1257	15.9114	6199562	6199062	6200062
ZC3H11A	chr1	203795564	203795714	+	63	1	993	0	63	993	15.7619	203795635	203795135	203796135
ZBED6	chr1	203795564	203795714	+	63	1	993	0	63	993	15.7619	203795635	203795135	203796135
BTF3	chr5	73498382	73498532	+	78	4	1226	49	78	1226	15.7179	73498448	73497948	73498948
MRTO4	chr1	19251738	19251888	+	46	0	717	0	46	717	15.587	19251805	19251305	19252305
TENT2	chr5	79612406	79612556	+	101	0	1568	0	101	1568	15.5248	79612441	79611941	79612941
KPNA6	chr1	32107990	32108140	+	58	1	900	7	58	900	15.5172	32108056	32107556	32108556
EIF3F	chr11	7987272	7987422	+	77	0	1193	0	77	1193	15.4935	7987337	7986837	7987837
HSPA9	chr5	138575313	138575463	-	0	34	0	510	34	510	15	138575401	138574901	138575901
TMEM208	chr16	67227058	67227208	+	32	0	477	0	32	477	14.9062	67227138	67226638	67227638
MYL5	chr4	674452	674602	+	40	0	596	0	40	596	14.9	674479	673979	674979
ALYREF	chr17	81891508	81891658	-	0	171	0	2524	171	2524	14.7602	81891574	81891074	81892074
MRPS23	chr17	57849972	57850122	-	0	37	0	546	37	546	14.7568	57850072	57849572	57850572
ARIH2OS	chr3	48919833	48919983	-	4	17	0	250	17	250	14.7059	48919902	48919402	48920402
YTHDF2	chr1	28736887	28737037	+	101	3	1485	0	101	1485	14.703	28736951	28736451	28737451
DET1	chr15	88546282	88546432	-	0	36	3	526	36	526	14.6111	88546346	88545846	88546846
ZNF3	chr7	100081648	100081798	-	0	96	0	1392	96	1392	14.5	100081723	100081223	100082223
COPS2	chr15	49155513	49155663	-	0	112	0	1596	112	1596	14.25	49155581	49155081	49156081
CETN2	chrX	152830655	152830805	-	0	4	0	57	4	57	14.25	152830734	152830234	152831234
MED22	chr9	133347734	133347884	-	5	8	0	113	8	113	14.125	133347839	133347339	133348339
ZNF581	chr19	55643562	55643712	+	32	0	452	1	32	452	14.125	55643651	55643151	55644151
TCEAL9	chrX	103356422	103356572	+	44	1	617	4	44	617	14.0227	103356506	103356006	103357006
NAA15	chr4	139301441	139301591	+	45	1	631	0	45	631	14.0222	139301527	139301027	139302027
BICRA	chr19	47609054	47609204	+	14	2	195	2	14	195	13.9286	47609112	47608612	47609612
PLEKHA2	chr8	38901706	38901856	+	11	1	153	5	11	153	13.9091	38901773	38901273	38902273
ZNF562	chr19	9675011	9675161	-	13	23	38	318	23	318	13.8261	9675100	9674600	9675600
PWWP2B	chr10	132396080	132396230	+	8	18	109	8	8	109	13.625	132396149	132395649	132396649
ANP32B	chr9	97983240	97983390	+	51	7	691	3	51	691	13.549	97983352	97982852	97983852
COLEC11	chr2	3605585	3605735	+	12	0	162	0	12	162	13.5	3605658	3605158	3606158
DNAAF2	chr14	49635133	49635283	-	39	4	0	53	4	53	13.25	49635193	49634693	49635693
BCL2L2	chr14	23306792	23306942	+	40	0	526	0	40	526	13.15	23306862	23306362	23307362
BCL2L2-PABPN1	chr14	23306792	23306942	+	40	0	526	0	40	526	13.15	23306862	23306362	23307362
TOMM20	chr1	235128748	235128898	-	0	353	0	4620	353	4620	13.0878	235128837	235128337	235129337
CXorf40B	chrX	149938403	149938553	-	0	44	0	575	44	575	13.0682	149938483	149937983	149938983
JOSD2	chr19	50511258	50511408	-	7	1	5	13	1	13	13	50511355	50510855	50511855
STX16	chr20	58651179	58651329	+	188	1	2435	0	188	2435	12.9521	58651235	58650735	58651735
STX16-NPEPL1	chr20	58651179	58651329	+	188	1	2435	0	188	2435	12.9521	58651235	58650735	58651735
GPALPP1	chr13	44989506	44989656	+	28	0	361	3	28	361	12.8929	44989538	44989038	44990038
NDOR1	chr9	137205651	137205801	+	117	27	1507	460	117	1507	12.8803	137205740	137205240	137206240
RPS7	chr2	3575249	3575399	+	345	0	4400	1	345	4400	12.7536	3575325	3574825	3575825
VPS35	chr16	46690056	46690206	-	4	12	6	153	12	153	12.75	46690134	46689634	46690634
FAU	chr11	65122099	65122249	-	0	151	12	1915	151	1915	12.6821	65122188	65121688	65122688
FJX1	chr11	35618312	35618462	+	33	1	418	0	33	418	12.6667	35618376	35617876	35618876
PHF3	chr6	63635750	63635900	+	26	4	327	0	26	327	12.5769	63635831	63635331	63636331
LRPPRC	chr2	43995911	43996061	-	0	315	1	3951	315	3951	12.5429	43995989	43995489	43996489
SFSWAP	chr12	131711017	131711167	+	85	3	1061	0	85	1061	12.4824	131711090	131710590	131711590
NDUFAB1	chr16	23596215	23596365	-	0	46	0	572	46	572	12.4348	23596290	23595790	23596790
PSMB1	chr6	170553209	170553359	-	4	95	7	1173	95	1173	12.3474	170553307	170552807	170553807
ZFP91	chr11	58578421	58578571	+	19	70	234	0	19	234	12.3158	58578490	58577990	58578990
ZFP91-CNTF	chr11	58578421	58578571	+	19	70	234	0	19	234	12.3158	58578490	58577990	58578990
RPL30	chr8	98045472	98045622	-	2	168	22	2068	168	2068	12.3095	98045545	98045045	98046045
TMED7-TICAM2	chr5	115625947	115626097	-	0	49	0	603	49	603	12.3061	115625984	115625484	115626484
TMED7	chr5	115625947	115626097	-	0	49	0	603	49	603	12.3061	115625984	115625484	115626484
ILF3	chr19	10654267	10654417	+	78	5	959	0	78	959	12.2949	10654375	10653875	10654875
EIF4B	chr12	53006394	53006544	+	204	9	2498	0	204	2498	12.2451	53006456	53005956	53006956
MRFAP1	chr4	6640612	6640762	+	42	0	513	0	42	513	12.2143	6640685	6640185	6641185
POLR1D	chr13	27621810	27621960	+	48	0	585	0	48	585	12.1875	27621896	27621396	27622396
PSMD13	chr11	236913	237063	+	65	8	788	87	65	788	12.1231	236980	236480	237480
MRPS18A	chr6	43687714	43687864	-	12	100	26	1207	100	1207	12.07	43687801	43687301	43688301
PSMD1	chr2	231056820	231056970	+	49	1	590	0	49	590	12.0408	231056875	231056375	231057375
ENOPH1	chr4	82430540	82430690	+	67	1	805	0	67	805	12.0149	82430611	82430111	82431111
TBP	chr6	170554315	170554465	+	75	0	899	0	75	899	11.9867	170554382	170553882	170554882
CACUL1	chr10	118754880	118755030	-	0	39	0	466	39	466	11.9487	118754944	118754444	118755444
ZNF747	chr16	30534796	30534946	-	3	13	2	155	13	155	11.9231	30534858	30534358	30535358
PHB2	chr12	6970582	6970732	-	0	235	0	2795	235	2795	11.8936	6970656	6970156	6971156
SLC7A1	chr13	29595398	29595548	-	1	17	2	202	17	202	11.8824	29595462	29594962	29595962
SLF1	chr5	94618612	94618762	+	71	0	841	17	71	841	11.8451	94618692	94618192	94619192
NACA	chr12	56725216	56725366	-	0	129	1	1526	129	1526	11.8295	56725287	56724787	56725787
RPL21	chr13	27251508	27251658	+	136	0	1604	0	136	1604	11.7941	27251558	27251058	27252058
DPM1	chr20	50958448	50958598	-	0	214	1	2523	214	2523	11.7897	50958532	50958032	50959032
TOMM7	chr7	22822747	22822897	-	0	80	0	941	80	941	11.7625	22822814	22822314	22823314
ELAVL1	chr19	8005558	8005708	-	0	21	0	247	21	247	11.7619	8005641	8005141	8006141
RUNX1	chr21	34889678	34889828	-	11	12	2	141	12	141	11.75	34889760	34889260	34890260
XPNPEP3	chr22	40857039	40857189	+	103	0	1210	1	103	1210	11.7476	40857148	40856648	40857648
QSER1	chr11	32893048	32893198	+	21	3	246	2	21	246	11.7143	32893132	32892632	32893632
ISY1-RAB43	chr3	129160974	129161124	-	0	87	2	1015	87	1015	11.6667	129161063	129160563	129161563
ISY1	chr3	129160974	129161124	-	0	87	2	1015	87	1015	11.6667	129161063	129160563	129161563
TMEM115	chr3	50359436	50359586	-	3	71	0	828	71	828	11.662	50359517	50359017	50360017
FAM160B1	chr10	114821707	114821857	+	35	4	408	5	35	408	11.6571	114821790	114821290	114822290
MICB	chr6	31493933	31494083	+	8	1	93	0	8	93	11.625	31494011	31493511	31494511
C8orf33	chr8	145052372	145052522	+	115	0	1335	0	115	1335	11.6087	145052438	145051938	145052938
DDX23	chr12	48852066	48852216	-	1	172	0	1993	172	1993	11.5872	48852142	48851642	48852642
KPNB1	chr17	47650702	47650852	+	27	0	312	0	27	312	11.5556	47650797	47650297	47651297
C2orf49	chr2	105337494	105337644	+	61	0	704	0	61	704	11.541	105337554	105337054	105338054
ATXN7L3	chr17	44199285	44199435	-	0	17	0	196	17	196	11.5294	44199367	44198867	44199867
PSMD6	chr3	64023367	64023517	-	0	34	0	391	34	391	11.5	64023472	64022972	64023972
MAFG	chr17	81927617	81927767	-	2	94	0	1081	94	1081	11.5	81927670	81927170	81928170
RAB12	chr18	8609375	8609525	+	40	0	459	0	40	459	11.475	8609436	8608936	8609936
ZNHIT2	chr11	65117615	65117765	-	14	110	6	1261	110	1261	11.4636	65117673	65117173	65118173
RAB20	chr13	110561617	110561767	-	1	74	1	838	74	838	11.3243	110561678	110561178	110562178
MED6	chr14	70600586	70600736	-	0	59	0	666	59	666	11.2881	70600655	70600155	70601155
TIMM9	chr14	58427094	58427244	-	0	39	0	440	39	440	11.2821	58427174	58426674	58427674
BCAR3	chr1	93847132	93847282	-	12	36	12	406	36	406	11.2778	93847223	93846723	93847723
PPIG	chr2	169584728	169584878	+	15	25	169	79	15	169	11.2667	169584802	169584302	169585302
SF3B1	chr2	197434950	197435100	-	0	301	0	3388	301	3388	11.2558	197435028	197434528	197435528
ATP6V1H	chr8	53843189	53843339	-	13	27	76	303	27	303	11.2222	53843270	53842770	53843770
TUFM	chr16	28846230	28846380	-	0	52	0	582	52	582	11.1923	28846300	28845800	28846800
EDC3	chr15	74695942	74696092	-	8	63	64	705	63	705	11.1905	74696016	74695516	74696516
FXR1	chr3	180912603	180912753	+	102	0	1138	1	102	1138	11.1569	180912671	180912171	180913171
ZMYND8	chr20	47356641	47356791	-	0	13	0	145	13	145	11.1538	47356728	47356228	47357228
LARP4B	chr10	931639	931789	-	0	131	0	1454	131	1454	11.0992	931704	931204	932204
PSMB7	chr9	124415360	124415510	-	0	77	0	852	77	852	11.0649	124415439	124414939	124415939
VDAC2	chr10	75210749	75210899	+	64	0	708	0	64	708	11.0625	75210809	75210309	75211309
ZNF317	chr19	9140333	9140483	+	82	0	907	0	82	907	11.061	9140397	9139897	9140897
TRMU	chr22	46335666	46335816	+	79	5	873	10	79	873	11.0506	46335733	46335233	46336233
PCID2	chr13	113208574	113208724	-	6	67	28	740	67	740	11.0448	113208669	113208169	113209169
CASP8	chr2	201233407	201233557	+	33	0	364	0	33	364	11.0303	201233470	201232970	201233970
RPL35A	chr3	197950124	197950274	+	271	0	2986	0	271	2986	11.0185	197950193	197949693	197950693
C9orf116	chr9	135501162	135501312	-	3	63	10	693	63	693	11	135501239	135500739	135501739
ZC3H7A	chr16	11797179	11797329	-	1	12	1	132	12	132	11	11797258	11796758	11797758
BACE2	chr21	41168092	41168242	+	27	2	297	3	27	297	11	41168160	41167660	41168660
RPL29	chr3	51995816	51995966	-	0	260	0	2857	260	2857	10.9885	51995895	51995395	51996395
GTF2H1	chr11	18322493	18322643	+	31	7	340	19	31	340	10.9677	18322567	18322067	18323067
IPO11	chr5	62412701	62412851	+	47	0	515	0	47	515	10.9574	62412776	62412276	62413276
PRDM15	chr21	41879242	41879392	-	14	33	57	361	33	361	10.9394	41879334	41878834	41879834
CSTF2T	chr10	51699519	51699669	-	0	45	1	492	45	492	10.9333	51699595	51699095	51700095
HOXC10	chr12	53985049	53985199	+	15	4	164	0	15	164	10.9333	53985093	53984593	53985593
PTGES3L	chr17	42981179	42981329	-	6	13	8	142	13	142	10.9231	42981263	42980763	42981763
KBTBD4	chr11	47578909	47579059	-	31	52	219	566	52	566	10.8846	47578970	47578470	47579470
SGSH	chr17	80220276	80220426	-	6	21	43	228	21	228	10.8571	80220360	80219860	80220860
EPN1	chr19	55675189	55675339	+	19	0	206	0	19	206	10.8421	55675263	55674763	55675763
TRMT112	chr11	64317466	64317616	-	26	151	0	1637	151	1637	10.8411	64317541	64317041	64318041
SLC25A38	chr3	39383578	39383728	+	18	23	195	19	18	195	10.8333	39383639	39383139	39384139
FKBP8	chr19	18543490	18543640	-	0	6	0	65	6	65	10.8333	18543573	18543073	18544073
ZSCAN30	chr18	35290129	35290279	-	3	10	5	108	10	108	10.8	35290201	35289701	35290701
ATP6V1E1	chr22	17628669	17628819	-	0	47	0	507	47	507	10.7872	17628749	17628249	17629249
APAF1	chr12	98644132	98644282	+	18	7	194	6	18	194	10.7778	98644220	98643720	98644720
HNRNPC	chr14	21269344	21269494	-	0	244	0	2629	244	2629	10.7746	21269424	21268924	21269924
ZNF841	chr19	52095677	52095827	-	0	13	0	140	13	140	10.7692	52095765	52095265	52096265
VDAC1	chr5	134005545	134005695	-	16	17	16	183	17	183	10.7647	134005614	134005114	134006114
NIPBL	chr5	36875938	36876088	+	22	26	236	11	22	236	10.7273	36876039	36875539	36876539
LDHB	chr12	21657744	21657894	-	0	341	0	3658	341	3658	10.7273	21657839	21657339	21658339
TAZ	chrX	154411478	154411628	+	35	7	375	3	35	375	10.7143	154411539	154411039	154412039
CHMP5	chr9	33264974	33265124	+	145	0	1550	0	145	1550	10.6897	33265049	33264549	33265549
EMSY	chr11	76444930	76445080	+	44	6	467	6	44	467	10.6136	76445031	76444531	76445531
PPT2	chr6	32152995	32153145	+	5	23	53	16	5	53	10.6	32153080	32152580	32153580
RPS27	chr1	153990690	153990840	+	232	1	2459	37	232	2459	10.5991	153990762	153990262	153991262
TRMT44	chr4	8440716	8440866	+	12	6	127	55	12	127	10.5833	8440780	8440280	8441280
RAC1	chr7	6374466	6374616	+	85	0	899	0	85	899	10.5765	6374549	6374049	6375049
SNRPA	chr19	40751163	40751313	+	142	3	1501	1	142	1501	10.5704	40751196	40750696	40751696
RPTOR	chr17	80544773	80544923	+	67	16	707	23	67	707	10.5522	80544846	80544346	80545346
MRRF	chr9	122264824	122264974	+	76	19	799	69	76	799	10.5132	122264919	122264419	122265419
YOD1	chr1	207050915	207051065	-	5	101	12	1061	101	1061	10.505	207050986	207050486	207051486
PHF2	chr9	93576315	93576465	+	4	13	42	27	4	42	10.5	93576399	93575899	93576899
RAB30	chr11	83071772	83071922	-	1	20	3	210	20	210	10.5	83071854	83071354	83072354
PICALM	chr11	86069008	86069158	-	1	70	0	735	70	735	10.5	86069112	86068612	86069612
DNAJC11	chr1	6701739	6701889	-	0	84	0	881	84	881	10.4881	6701816	6701316	6702316
EIF4H	chr7	74174289	74174439	+	159	0	1665	0	159	1665	10.4717	74174356	74173856	74174856
SNU13	chr22	41688777	41688927	-	0	84	1	878	84	878	10.4524	41688847	41688347	41689347
WIZ	chr19	15432666	15432816	-	2	42	0	438	42	438	10.4286	15432761	15432261	15433261
CRK	chr17	1456152	1456302	-	0	146	0	1519	146	1519	10.4041	1456232	1455732	1456732
BOD1	chr5	173616574	173616724	-	4	33	0	343	33	343	10.3939	173616650	173616150	173617150
COMTD1	chr10	75235923	75236073	-	9	11	1	114	11	114	10.3636	75236066	75235566	75236566
ATP5MG	chr11	118401540	118401690	+	76	0	786	0	76	786	10.3421	118401622	118401122	118402122
OCIAD1	chr4	48830988	48831138	+	27	0	279	2	27	279	10.3333	48831083	48830583	48831583
PALM	chr19	708872	709022	+	3	2	31	0	3	31	10.3333	708965	708465	709465
RRS1	chr8	66428964	66429114	+	85	4	878	0	85	878	10.3294	66429030	66428530	66429530
ACO2	chr22	41469051	41469201	+	64	4	659	2	64	659	10.2969	41469117	41468617	41469617
GTF3C2	chr2	27356378	27356528	-	1	26	4	267	26	267	10.2692	27356439	27355939	27356939
DPP9	chr19	4723699	4723849	-	0	138	0	1416	138	1416	10.2609	4723769	4723269	4724269
RFC1	chr4	39366280	39366430	-	6	24	5	246	24	246	10.25	39366362	39365862	39366862
RPL32	chr3	12841445	12841595	-	0	145	1	1483	145	1483	10.2276	12841541	12841041	12842041
LSM3	chr3	14178771	14178921	+	97	0	992	0	97	992	10.2268	14178820	14178320	14179320
PSME3	chr17	42833348	42833498	+	91	16	928	79	91	928	10.1978	42833399	42832899	42833899
TMEM238	chr19	55385309	55385459	-	29	65	0	661	65	661	10.1692	55385395	55384895	55385895
IFT43	chr14	75985706	75985856	+	13	0	132	0	13	132	10.1538	75985764	75985264	75986264
DNAJC17	chr15	40807402	40807552	-	35	53	0	538	53	538	10.1509	40807471	40806971	40807971
TSSC4	chr11	2400675	2400825	+	72	1	729	0	72	729	10.125	2400773	2400273	2401273
ZC3H13	chr13	46052663	46052813	-	3	28	1	283	28	283	10.1071	46052725	46052225	46053225
ZNF12	chr7	6706848	6706998	-	2	38	0	384	38	384	10.1053	6706947	6706447	6707447
C1D	chr2	68062926	68063076	-	4	48	0	485	48	485	10.1042	68063004	68062504	68063504
MOCS3	chr20	50958748	50958898	+	41	0	414	0	41	414	10.0976	50958818	50958318	50959318
CCDC43	chr17	44689688	44689838	-	16	24	123	242	24	242	10.0833	44689756	44689256	44690256
U2AF1L5	chr21	6499157	6499307	-	0	47	0	473	47	473	10.0638	6499232	6498732	6499732
DDX46	chr5	134758707	134758857	+	71	0	713	0	71	713	10.0423	134758781	134758281	134759281
NUDT21	chr16	56451253	56451403	-	0	78	0	783	78	783	10.0385	56451332	56450832	56451832
DKKL1	chr19	49361585	49361735	+	30	6	301	0	30	301	10.0333	49361645	49361145	49362145
PARP14	chr3	122680118	122680268	+	2	1	20	0	2	20	10	122680217	122679717	122680717
MTIF3	chr13	27450480	27450630	-	20	18	3	180	18	180	10	27450564	27450064	27451064
SYT17	chr16	19168177	19168327	+	4	0	40	2	4	40	10	19168240	19167740	19168740
TRIP10	chr19	6737966	6738116	+	2	0	20	0	2	20	10	6738024	6737524	6738524
YIF1B	chr19	38315717	38315867	-	4	3	0	30	3	30	10	38315780	38315280	38316280
SNRNP27	chr2	69893891	69894041	+	154	15	1534	17	154	1534	9.96104	69893958	69893458	69894458
PRELID3B	chr20	59042722	59042872	-	0	72	0	717	72	717	9.95833	59042815	59042315	59043315
N4BP2L2	chr13	32538707	32538857	-	0	55	0	545	55	545	9.90909	32538792	32538292	32539292
RAB10	chr2	26033210	26033360	+	30	6	297	9	30	297	9.9	26033259	26032759	26033759
PPP6R3	chr11	68460672	68460822	+	70	1	692	0	70	692	9.88571	68460752	68460252	68461252
BFAR	chr16	14632860	14633010	+	70	0	691	0	70	691	9.87143	14632915	14632415	14633415
TBCA	chr5	77776228	77776378	-	0	61	0	602	61	602	9.86885	77776300	77775800	77776800
THRAP3	chr1	36224378	36224528	+	183	0	1803	0	183	1803	9.85246	36224447	36223947	36224947
DYRK1A	chr21	37366700	37366850	+	21	11	206	0	21	206	9.80952	37366773	37366273	37367273
JKAMP	chr14	59484455	59484605	+	61	1	598	0	61	598	9.80328	59484544	59484044	59485044
MRPL12	chr17	81703333	81703483	+	118	0	1156	1	118	1156	9.79661	81703370	81702870	81703870
BAG5	chr14	103562582	103562732	-	0	75	1	734	75	734	9.78667	103562656	103562156	103563156
ZNF629	chr16	30787108	30787258	-	6	32	5	313	32	313	9.78125	30787179	30786679	30787679
CLTC	chr17	59619830	59619980	+	86	4	841	9	86	841	9.77907	59619905	59619405	59620405
SLC35B1	chr17	49707861	49708011	-	0	25	0	244	25	244	9.76	49707930	49707430	49708430
TMEM199	chr17	28357588	28357738	+	26	0	253	8	26	253	9.73077	28357657	28357157	28358157
DDX20	chr1	111755849	111755999	+	102	0	992	1	102	992	9.72549	111755903	111755403	111756403
FBXL19	chr16	30922762	30922912	+	17	6	165	0	17	165	9.70588	30922851	30922351	30923351
MRPL21	chr11	68903739	68903889	-	5	47	22	456	47	456	9.70213	68903832	68903332	68904332
GPANK1	chr6	31665770	31665920	-	2	225	4	2182	225	2182	9.69778	31665858	31665358	31666358
AP3M1	chr10	74150734	74150884	-	0	72	0	697	72	697	9.68056	74150791	74150291	74151291
LAMTOR3	chr4	99894330	99894480	-	1	37	0	358	37	358	9.67568	99894393	99893893	99894893
HNRNPH2	chrX	101408145	101408295	+	67	0	648	1	67	648	9.67164	101408222	101407722	101408722
GTF2E1	chr3	120742693	120742843	+	80	0	773	0	80	773	9.6625	120742762	120742262	120743262
ATP5MC2	chr12	53675989	53676139	-	1	111	0	1071	111	1071	9.64865	53676074	53675574	53676574
RPL8	chr8	144792301	144792451	-	0	193	0	1861	193	1861	9.64249	144792390	144791890	144792890
NEDD8-MDP1	chr14	24232288	24232438	-	1	106	25	1022	106	1022	9.64151	24232367	24231867	24232867
NEDD8	chr14	24232288	24232438	-	1	106	25	1022	106	1022	9.64151	24232367	24231867	24232867
AFF4	chr5	132963506	132963656	-	1	92	0	887	92	887	9.6413	132963529	132963029	132964029
BAP1	chr3	52409943	52410093	-	1	39	3	376	39	376	9.64103	52410001	52409501	52410501
SLC39A9	chr14	69398628	69398778	+	144	1	1383	8	144	1383	9.60417	69398692	69398192	69399192
ADPRHL1	chr13	113449094	113449244	-	3	24	11	230	24	230	9.58333	113449158	113448658	113449658
CCDC22	chrX	49235668	49235818	+	11	11	105	8	11	105	9.54545	49235742	49235242	49236242
TIMM23B	chr10	49941999	49942149	+	147	12	1402	56	147	1402	9.53741	49942100	49941600	49942600
INPP5B	chr1	37946974	37947124	-	0	15	0	143	15	143	9.53333	37947051	37946551	37947551
FUBP1	chr1	77979001	77979151	-	2	80	0	761	80	761	9.5125	77979072	77978572	77979572
CCDC71	chr3	49166232	49166382	-	2	136	0	1293	136	1293	9.50735	49166299	49165799	49166799
MRPL11	chr11	66438741	66438891	-	0	42	0	399	42	399	9.5	66438842	66438342	66439342
GRAMD1A	chr19	35000373	35000523	+	24	0	228	0	24	228	9.5	35000479	34999979	35000979
EVA1C	chr21	32411656	32411806	+	28	11	266	21	28	266	9.5	32411759	32411259	32412259
NET1	chr10	5412512	5412662	+	158	1	1500	0	158	1500	9.49367	5412585	5412085	5413085
NDUFA10	chr2	240025260	240025410	-	0	39	0	370	39	370	9.48718	240025332	240024832	240025832
PPM1G	chr2	27409480	27409630	-	1	29	0	275	29	275	9.48276	27409557	27409057	27410057
GTF2F1	chr19	6393090	6393240	-	6	52	11	493	52	493	9.48077	6393143	6392643	6393643
ZNF791	chr19	12610867	12611017	+	47	0	445	0	47	445	9.46809	12610920	12610420	12611420
TOMM22	chr22	38681901	38682051	+	114	1	1078	3	114	1078	9.45614	38681973	38681473	38682473
SNRPA1	chr15	101295160	101295310	-	1	174	1	1644	174	1644	9.44828	101295246	101294746	101295746
UBE2I	chr16	1309572	1309722	+	158	0	1491	0	158	1491	9.43671	1309636	1309136	1310136
RAB14	chr9	121201803	121201953	-	1	182	0	1714	182	1714	9.41758	121201869	121201369	121202369
RAB1A	chr2	65130036	65130186	-	0	153	0	1440	153	1440	9.41176	65130128	65129628	65130628
KHDRBS1	chr1	32013792	32013942	+	112	1	1054	0	112	1054	9.41071	32013870	32013370	32014370
VAPA	chr18	9913968	9914118	+	86	3	807	0	86	807	9.38372	9914064	9913564	9914564
TRIM11	chr1	228406727	228406877	-	0	146	0	1370	146	1370	9.38356	228406782	228406282	228407282
TCEAL4	chrX	103585441	103585591	+	47	4	441	1	47	441	9.38298	103585517	103585017	103586017
ACP1	chr2	264847	264997	+	157	0	1473	1	157	1473	9.38217	264900	264400	265400
SNRPC	chr6	34757440	34757590	+	144	2	1351	6	144	1351	9.38194	34757514	34757014	34758014
COX7C	chr5	86617878	86618028	+	117	0	1097	0	117	1097	9.37607	86617941	86617441	86618441
PPP4R1	chr18	9614463	9614613	-	1	11	1	103	11	103	9.36364	9614559	9614059	9615059
MRPS15	chr1	36464287	36464437	-	0	37	0	346	37	346	9.35135	36464341	36463841	36464841
PPP1R37	chr19	45093096	45093246	+	32	1	299	0	32	299	9.34375	45093159	45092659	45093659
NFKBIL1	chr6	31547560	31547710	+	38	10	354	0	38	354	9.31579	31547628	31547128	31548128
NME1	chr17	51153509	51153659	+	74	0	689	1	74	689	9.31081	51153559	51153059	51154059
NME1-NME2	chr17	51153509	51153659	+	74	0	689	1	74	689	9.31081	51153559	51153059	51154059
INO80B	chr2	74455024	74455174	+	17	0	158	0	17	158	9.29412	74455087	74454587	74455587
INO80B-WBP1	chr2	74455024	74455174	+	17	0	158	0	17	158	9.29412	74455087	74454587	74455587
PAFAH1B2	chr11	117144239	117144389	+	68	0	632	0	68	632	9.29412	117144293	117143793	117144793
WDR73	chr15	84654216	84654366	-	27	68	96	632	68	632	9.29412	84654283	84653783	84654783
GSTCD	chr4	105708723	105708873	+	43	0	399	0	43	399	9.27907	105708793	105708293	105709293
TSN	chr2	121755627	121755777	+	61	1	566	0	61	566	9.27869	121755684	121755184	121756184
YWHAZ	chr8	100951958	100952108	-	1	150	1	1391	150	1391	9.27333	100952044	100951544	100952544
NFIC	chr19	3366513	3366663	+	26	5	241	8	26	241	9.26923	3366583	3366083	3367083
ZZEF1	chr17	4142931	4143081	-	0	30	0	278	30	278	9.26667	4142991	4142491	4143491
CUEDC1	chr17	57955249	57955399	-	3	4	10	37	4	37	9.25	57955273	57954773	57955773
NDUFA7	chr19	8321298	8321448	-	0	64	0	591	64	591	9.23438	8321375	8320875	8321875
PSMA1	chr11	14520292	14520442	-	0	66	0	609	66	609	9.22727	14520353	14519853	14520853
RPE	chr2	210002566	210002716	+	36	0	332	0	36	332	9.22222	210002638	210002138	210003138
ARL6IP5	chr3	69084938	69085088	+	18	1	166	0	18	166	9.22222	69085068	69084568	69085568
C16orf91	chr16	1420663	1420813	-	0	127	0	1171	127	1171	9.22047	1420744	1420244	1421244
TMEM33	chr4	41935085	41935235	+	43	0	396	3	43	396	9.2093	41935152	41934652	41935652
MAGOH	chr1	53238447	53238597	-	16	303	56	2788	303	2788	9.20132	53238518	53238018	53239018
TRMT2A	chr22	20117146	20117296	-	1	60	1	552	60	552	9.2	20117226	20116726	20117726
SAP30BP	chr17	75667300	75667450	+	63	0	579	0	63	579	9.19048	75667399	75666899	75667899
PPP1R15B	chr1	204411769	204411919	-	1	187	0	1717	187	1717	9.18182	204411817	204411317	204412317
PFKFB3	chr10	6163780	6163930	+	160	0	1469	0	160	1469	9.18125	6163853	6163353	6164353
TMEM248	chr7	66921150	66921300	+	46	3	422	3	46	422	9.17391	66921231	66920731	66921731
OGFR	chr20	62804747	62804897	+	23	0	211	1	23	211	9.17391	62804835	62804335	62805335
PAICS	chr4	56436130	56436280	+	42	1	385	0	42	385	9.16667	56436138	56435638	56436638
TNFRSF1A	chr12	6341941	6342091	-	2	174	1	1595	174	1595	9.16667	6342004	6341504	6342504
ICE1	chr5	5422637	5422787	+	175	0	1604	0	175	1604	9.16571	5422722	5422222	5423222
PRRC2C	chr1	171485485	171485635	+	105	1	962	0	105	962	9.1619	171485571	171485071	171486071
SRSF11	chr1	70205644	70205794	+	56	2	513	2	56	513	9.16071	70205719	70205219	70206219
PRPF40A	chr2	152717362	152717512	-	0	237	0	2171	237	2171	9.16034	152717435	152716935	152717935
TCEA1	chr8	54022301	54022451	-	4	13	7	119	13	119	9.15385	54022427	54021927	54022927
MBNL1	chr3	152268840	152268990	+	59	17	540	49	59	540	9.15254	152268891	152268391	152269391
AP4M1	chr7	100100794	100100944	+	28	9	256	0	28	256	9.14286	100100844	100100344	100101344
HMBOX1	chr8	28890335	28890485	+	25	0	228	0	25	228	9.12	28890404	28889904	28890904
XPO4	chr13	20902668	20902818	-	15	17	26	155	17	155	9.11765	20902744	20902244	20903244
ATP5F1D	chr19	1241713	1241863	+	77	0	702	0	77	702	9.11688	1241784	1241284	1242284
NUDT5	chr10	12195796	12195946	-	0	35	11	319	35	319	9.11429	12195861	12195361	12196361
PPAN-P2RY11	chr19	10106269	10106419	+	93	1	847	0	93	847	9.10753	10106332	10105832	10106832
PPAN	chr19	10106269	10106419	+	93	1	847	0	93	847	9.10753	10106332	10105832	10106832
VCPKMT	chr14	50116486	50116636	-	0	124	0	1129	124	1129	9.10484	50116565	50116065	50117065
NACC1	chr19	13118195	13118345	+	42	0	382	0	42	382	9.09524	13118289	13117789	13118789
NUP85	chr17	75205638	75205788	+	122	0	1108	0	122	1108	9.08197	75205720	75205220	75206220
CXXC1	chr18	50287610	50287760	-	1	15	0	136	15	136	9.06667	50287692	50287192	50288192
PGS1	chr17	78378577	78378727	+	33	1	299	8	33	299	9.06061	78378649	78378149	78379149
EIF3M	chr11	32583775	32583925	+	344	0	3114	0	344	3114	9.05233	32583850	32583350	32584350
UFM1	chr13	38349806	38349956	+	39	0	353	0	39	353	9.05128	38349888	38349388	38350388
FNBP4	chr11	47767235	47767385	-	0	207	0	1873	207	1873	9.04831	47767314	47766814	47767814
CSTF1	chr20	56392542	56392692	+	43	0	389	0	43	389	9.04651	56392654	56392154	56393154
MTERF4	chr2	241102224	241102374	-	0	22	1	199	22	199	9.04545	241102287	241101787	241102787
SCAF8	chr6	154733338	154733488	+	69	11	623	2	69	623	9.02899	154733407	154732907	154733907
PHF5A	chr22	41468606	41468756	-	1	72	0	650	72	650	9.02778	41468679	41468179	41469179
LONP1	chr19	5720082	5720232	-	1	117	3	1056	117	1056	9.02564	5720146	5719646	5720646
LDAH	chr2	20822975	20823125	-	9	133	17	1198	133	1198	9.00752	20823054	20822554	20823554
CREG2	chr2	101387401	101387551	-	0	1	0	9	1	9	9	101387485	101386985	101387985
ACTRT3	chr3	169769595	169769745	-	16	2	5	18	2	18	9	169769628	169769128	169770128
HINT3	chr6	125956712	125956862	+	19	0	171	0	19	171	9	125956784	125956284	125957284
CCAR2	chr8	22604985	22605135	+	36	5	324	8	36	324	9	22605067	22604567	22605567
CEMIP	chr15	80779296	80779446	+	1	0	9	0	1	9	9	80779371	80778871	80779871
EIF3E	chr8	108248645	108248795	-	0	108	0	971	108	971	8.99074	108248724	108248224	108249224
ZFAND2A	chr7	1160114	1160264	-	0	74	0	665	74	665	8.98649	1160189	1159689	1160689
KIF2A	chr5	62306113	62306263	+	34	1	305	4	34	305	8.97059	62306206	62305706	62306706
TIMM10B	chr11	6481436	6481586	+	103	4	923	0	103	923	8.96117	6481501	6481001	6482001
PXT1	chr6	36442804	36442954	-	6	86	11	770	86	770	8.95349	36442854	36442354	36443354
MPV17	chr2	27322966	27323116	-	4	203	28	1817	203	1817	8.95074	27323070	27322570	27323570
SNIP1	chr1	37554197	37554347	-	0	37	0	331	37	331	8.94595	37554304	37553804	37554804
DDX21	chr10	68956098	68956248	+	105	25	938	116	105	938	8.93333	68956170	68955670	68956670
UQCRC2	chr16	21953286	21953436	+	65	2	579	0	65	579	8.90769	21953386	21952886	21953886
TCEAL8	chrX	103255092	103255242	-	1	43	5	383	43	383	8.90698	103255203	103254703	103255703
CDC27	chr17	47189191	47189341	-	0	76	0	676	76	676	8.89474	47189271	47188771	47189771
IPO7	chr11	9384565	9384715	+	160	6	1423	0	160	1423	8.89375	9384652	9384152	9385152
FBXL18	chr7	5513716	5513866	-	38	55	345	489	55	489	8.89091	5513800	5513300	5514300
ATXN10	chr22	45671787	45671937	+	116	3	1030	6	116	1030	8.87931	45671871	45671371	45672371
AMBRA1	chr11	46593955	46594105	-	2	68	9	603	68	603	8.86765	46594045	46593545	46594545
ZNF507	chr19	32345550	32345700	+	110	0	975	2	110	975	8.86364	32345619	32345119	32346119
UBE2Z	chr17	48908349	48908499	+	95	3	842	0	95	842	8.86316	48908407	48907907	48908907
SMN1	chr5	70925006	70925156	+	87	27	771	132	87	771	8.86207	70925089	70924589	70925589
EIF3K	chr19	38619092	38619242	+	106	0	939	0	106	939	8.85849	38619196	38618696	38619696
PIK3R4	chr3	130746737	130746887	-	0	183	2	1621	183	1621	8.85792	130746823	130746323	130747323
CD24	chr6	106975298	106975448	-	11	7	13	62	7	62	8.85714	106975342	106974842	106975842
PDAP1	chr7	99408527	99408677	-	21	84	23	744	84	744	8.85714	99408609	99408109	99409109
MTPN	chr7	135977271	135977421	-	4	65	0	575	65	575	8.84615	135977353	135976853	135977853
ZNF586	chr19	57769592	57769742	+	52	0	460	0	52	460	8.84615	57769670	57769170	57770170
ECEL1	chr2	232487753	232487903	-	0	12	0	106	12	106	8.83333	232487834	232487334	232488334
CHMP1B	chr18	11851348	11851498	+	46	64	406	3	46	406	8.82609	11851419	11850919	11851919
LPIN2	chr18	3012795	3012945	-	3	5	13	44	5	44	8.8	3012870	3012370	3013370
NFE2L2	chr2	177264635	177264785	-	2	146	12	1280	146	1280	8.76712	177264659	177264159	177265159
PHETA2	chr22	42074186	42074336	+	21	9	184	9	21	184	8.7619	42074264	42073764	42074764
AEBP2	chr12	19439419	19439569	+	197	3	1726	0	197	1726	8.76142	19439492	19438992	19439992
URB1	chr21	32392915	32393065	-	0	68	0	595	68	595	8.75	32392970	32392470	32393470
CTDSP2	chr12	57846642	57846792	-	0	55	1	481	55	481	8.74545	57846724	57846224	57847224
SF3B2	chr11	66052301	66052451	+	43	1	376	0	43	376	8.74419	66052376	66051876	66052876
C11orf58	chr11	16738575	16738725	+	178	0	1556	0	178	1556	8.74157	16738647	16738147	16739147
SCO1	chr17	10697457	10697607	-	7	104	12	909	104	909	8.74038	10697532	10697032	10698032
HNRNPD	chr4	82373914	82374064	-	1	57	1	498	57	498	8.73684	82373991	82373491	82374491
HEXA	chr15	72375917	72376067	-	3	34	16	297	34	297	8.73529	72376019	72375519	72376519
VPS11	chr11	119067737	119067887	+	29	3	253	13	29	253	8.72414	119067820	119067320	119068320
HP1BP3	chr1	20786587	20786737	-	0	86	0	750	86	750	8.72093	20786666	20786166	20787166
PELO	chr5	52800067	52800217	+	106	10	924	0	106	924	8.71698	52800158	52799658	52800658
MCTS1	chrX	120604037	120604187	+	60	3	523	5	60	523	8.71667	120604131	120603631	120604631
SRRM2	chr16	2752593	2752743	+	136	1	1185	3	136	1185	8.71324	2752667	2752167	2753167
ATP6V1G1	chr9	114587703	114587853	+	95	0	827	0	95	827	8.70526	114587769	114587269	114588269
CAPZB	chr1	19485456	19485606	-	0	44	0	382	44	382	8.68182	19485533	19485033	19486033
UQCRH	chr1	46303616	46303766	+	122	2	1059	6	122	1059	8.68033	46303691	46303191	46304191
RPS5	chr19	58387205	58387355	+	256	0	2219	1	256	2219	8.66797	58387270	58386770	58387770
NONO	chrX	71283576	71283726	+	133	4	1150	0	133	1150	8.64662	71283635	71283135	71284135
MOB3B	chr9	27529727	27529877	-	0	11	1	95	11	95	8.63636	27529766	27529266	27530266
EID1	chr15	48878058	48878208	+	175	0	1510	2	175	1510	8.62857	48878134	48877634	48878634
HSPA4	chr5	133051943	133052093	+	118	2	1018	0	118	1018	8.62712	133052034	133051534	133052534
CSNK2A2	chr16	58198021	58198171	-	0	37	0	319	37	319	8.62162	58198071	58197571	58198571
RPS15A	chr16	18790254	18790404	-	0	178	3	1528	178	1528	8.58427	18790334	18789834	18790834
HSPA13	chr21	14383070	14383220	-	0	47	0	403	47	403	8.57447	14383146	14382646	14383646
DHX15	chr4	24584465	24584615	-	0	72	0	617	72	617	8.56944	24584530	24584030	24585030
SPTLC1	chr9	92115316	92115466	-	0	32	0	274	32	274	8.5625	92115393	92114893	92115893
ZFAND3	chr6	37819676	37819826	+	38	0	325	1	38	325	8.55263	37819733	37819233	37820233
CCT8	chr21	29073562	29073712	-	0	99	0	846	99	846	8.54545	29073630	29073130	29074130
MRPL13	chr8	120445055	120445205	-	0	287	4	2452	287	2452	8.54355	120445150	120444650	120445650
CEP170	chr1	243254973	243255123	-	0	13	10	111	13	111	8.53846	243255037	243254537	243255537
STRAP	chr12	15882328	15882478	+	80	44	683	117	80	683	8.5375	15882391	15881891	15882891
RNF31	chr14	24147433	24147583	+	111	0	947	0	111	947	8.53153	24147510	24147010	24148010
EIF4E	chr4	98929051	98929201	-	0	17	0	145	17	145	8.52941	98929125	98928625	98929625
ARID1A	chr1	26695982	26696132	+	88	1	750	6	88	750	8.52273	26696093	26695593	26696593
MAEA	chr4	1289828	1289978	+	71	0	605	0	71	605	8.52113	1289894	1289394	1290394
PSMD11	chr17	32444421	32444571	+	123	2	1048	0	123	1048	8.52033	32444476	32443976	32444976
MDH1	chr2	63588901	63589051	+	60	3	511	3	60	511	8.51667	63588963	63588463	63589463
TMA7	chr3	48440215	48440365	+	233	0	1984	1	233	1984	8.51502	48440297	48439797	48440797
SMARCE1	chr17	40647736	40647886	-	0	86	1	732	86	732	8.51163	40647817	40647317	40648317
FAM32A	chr19	16185351	16185501	+	77	1	655	0	77	655	8.50649	16185410	16184910	16185910
VIRMA	chr8	94553390	94553540	-	0	22	6	187	22	187	8.5	94553469	94552969	94553969
CAMTA2	chr17	4987347	4987497	-	1	4	0	34	4	34	8.5	4987406	4986906	4987906
MLX	chr17	42567039	42567189	+	120	0	1020	0	120	1020	8.5	42567102	42566602	42567602
WTIP	chr19	34481653	34481803	+	2	0	17	0	2	17	8.5	34481759	34481259	34482259
PSMD7	chr16	74296748	74296898	+	141	2	1198	5	141	1198	8.49645	74296817	74296317	74297317
RBM26	chr13	79406159	79406309	-	127	67	839	569	67	569	8.49254	79406255	79405755	79406755
LTV1	chr6	143843289	143843439	+	43	0	365	0	43	365	8.48837	143843367	143842867	143843867
FAM192A	chr16	57185966	57186116	-	1	78	0	662	78	662	8.48718	57186039	57185539	57186539
C12orf73	chr12	103957081	103957231	-	2	68	0	577	68	577	8.48529	103957147	103956647	103957647
ATP5MPL	chr14	103921443	103921593	-	0	281	0	2384	281	2384	8.48399	103921529	103921029	103922029
RPLP2	chr11	809908	810058	+	121	0	1023	0	121	1023	8.45455	809968	809468	810468
CD2BP2	chr16	30355221	30355371	-	0	31	0	262	31	262	8.45161	30355361	30354861	30355861
FBXW11	chr5	172006557	172006707	-	0	57	1	481	57	481	8.4386	172006638	172006138	172007138
UBXN4	chr2	135741810	135741960	+	132	0	1113	0	132	1113	8.43182	135741868	135741368	135742368
CTDP1	chr18	79679771	79679921	+	63	0	531	0	63	531	8.42857	79679845	79679345	79680345
BLOC1S4	chr4	6716073	6716223	+	47	0	396	0	47	396	8.42553	6716157	6715657	6716657
ACTR3	chr2	113890019	113890169	+	45	0	379	0	45	379	8.42222	113890089	113889589	113890589
HNRNPK	chr9	83980136	83980286	-	1	156	0	1311	156	1311	8.40385	83980215	83979715	83980715
TIMM29	chr19	10928744	10928894	+	209	0	1756	0	209	1756	8.40191	10928845	10928345	10929345
GMPS	chr3	155870595	155870745	+	60	1	504	0	60	504	8.4	155870714	155870214	155871214
ZNF268	chr12	133181440	133181590	+	5	0	42	0	5	42	8.4	133181495	133180995	133181995
TBCC	chr6	42746002	42746152	-	0	176	0	1478	176	1478	8.39773	42746071	42745571	42746571
HBS1L	chr6	135054752	135054902	-	0	107	0	898	107	898	8.39252	135054819	135054319	135055319
ZNF281	chr1	200409949	200410099	-	2	64	0	537	64	537	8.39062	200410026	200409526	200410526
SREK1IP1	chr5	64768590	64768740	-	1	44	9	369	44	369	8.38636	64768663	64768163	64769163
MRPS16	chr10	73252553	73252703	-	4	122	0	1022	122	1022	8.37705	73252631	73252131	73253131
SSU72	chr1	1574771	1574921	-	2	77	1	645	77	645	8.37662	1574863	1574363	1575363
TMED10	chr14	75176527	75176677	-	2	93	3	779	93	779	8.37634	75176597	75176097	75177097
KIAA0391	chr14	35122486	35122636	+	24	4	201	36	24	201	8.375	35122552	35122052	35123052
ZKSCAN8	chr6	28141817	28141967	+	78	0	653	1	78	653	8.37179	28141883	28141383	28142383
RPL7	chr8	73293545	73293695	-	1	290	5	2427	290	2427	8.36897	73293633	73293133	73294133
NDUFS1	chr2	206159385	206159535	-	0	105	0	878	105	878	8.3619	206159491	206158991	206159991
FEM1A	chr19	4791670	4791820	+	56	1	468	0	56	468	8.35714	4791745	4791245	4792245
OTUD4	chr4	145180450	145180600	-	2	37	0	309	37	309	8.35135	145180503	145180003	145181003
MSL1	chr17	40121903	40122053	+	40	49	334	117	40	334	8.35	40121971	40121471	40122471
BNIP2	chr15	59689249	59689399	-	0	87	0	726	87	726	8.34483	59689320	59688820	59689820
CCDC57	chr17	82212739	82212889	-	1	58	15	484	58	484	8.34483	82212830	82212330	82213330
ANP32A	chr15	68820784	68820934	-	19	147	0	1226	147	1226	8.34014	68820875	68820375	68821375
ANGPTL4	chr19	8364081	8364231	+	3	2	25	0	3	25	8.33333	8364156	8363656	8364656
GAPVD1	chr9	125261743	125261893	+	110	1	915	4	110	915	8.31818	125261813	125261313	125262313
CDKN2C	chr1	50960302	50960452	+	29	7	241	6	29	241	8.31034	50960381	50959881	50960881
PXDN	chr2	1744441	1744591	-	25	119	7	988	119	988	8.30252	1744515	1744015	1745015
SNRPF	chr12	95858888	95859038	+	88	0	729	0	88	729	8.28409	95858964	95858464	95859464
TIMM23	chr10	45972438	45972588	+	89	4	737	35	89	737	8.2809	45972530	45972030	45973030
SUPT6H	chr17	28662160	28662310	+	57	14	472	104	57	472	8.2807	28662271	28661771	28662771
PSMA6	chr14	35292314	35292464	+	107	1	884	1	107	884	8.26168	35292444	35291944	35292944
AP1G1	chr16	71808990	71809140	-	1	114	5	941	114	941	8.25439	71809059	71808559	71809559
CBLL1	chr7	107744072	107744222	+	40	1	330	17	40	330	8.25	107744142	107743642	107744642
GNB1	chr1	1891000	1891150	-	2	65	4	536	65	536	8.24615	1891076	1890576	1891576
UBR5	chr8	102412632	102412782	-	0	78	0	643	78	643	8.24359	102412700	102412200	102413200
ZNF24	chr18	35344356	35344506	-	1	96	0	789	96	789	8.21875	35344439	35343939	35344939
DDX39B	chr6	31541933	31542083	-	4	58	24	476	58	476	8.2069	31542003	31541503	31542503
ARMCX3	chrX	101623091	101623241	+	63	0	517	2	63	517	8.20635	101623186	101622686	101623686
SON	chr21	33542147	33542297	+	61	20	500	7	61	500	8.19672	33542219	33541719	33542719
SPG7	chr16	89508323	89508473	+	56	8	459	41	56	459	8.19643	89508395	89507895	89508895
SHMT2	chr12	57229640	57229790	+	82	6	672	0	82	672	8.19512	57229711	57229211	57230211
MED9	chr17	17476930	17477080	+	31	2	254	0	31	254	8.19355	17476986	17476486	17477486
CHD6	chr20	41618304	41618454	-	0	21	0	172	21	172	8.19048	41618367	41617867	41618867
SENP6	chr6	75601814	75601964	+	37	2	303	13	37	303	8.18919	75601880	75601380	75602380
MTHFD1L	chr6	150865656	150865806	+	22	6	180	6	22	180	8.18182	150865674	150865174	150866174
TNS3	chr7	47581995	47582145	-	4	34	6	278	34	278	8.17647	47582111	47581611	47582611
ASCC1	chr10	72216213	72216363	-	29	48	26	392	48	392	8.16667	72216297	72215797	72216797
MROH8	chr20	37179468	37179618	-	7	6	4	49	6	49	8.16667	37179559	37179059	37180059
MBTPS2	chrX	21839547	21839697	+	60	0	490	2	60	490	8.16667	21839611	21839111	21840111
WDR45B	chr17	82648362	82648512	-	4	185	2	1508	185	1508	8.15135	82648444	82647944	82648944
ZNF197	chr3	44624983	44625133	+	40	1	326	2	40	326	8.15	44625080	44624580	44625580
ZNF787	chr19	56121207	56121357	-	3	42	1	342	42	342	8.14286	56121295	56120795	56121795
POLR2B	chr4	56978833	56978983	+	50	0	407	1	50	407	8.14	56978934	56978434	56979434
RNF25	chr2	218671917	218672067	-	6	66	5	537	66	537	8.13636	218672002	218671502	218672502
RBM42	chr19	35628995	35629145	+	83	0	675	0	83	675	8.13253	35629094	35628594	35629594
ZFX	chrX	24149673	24149823	+	54	19	439	38	54	439	8.12963	24149729	24149229	24150229
CHCHD5	chr2	112584822	112584972	+	24	16	195	70	24	195	8.125	112584896	112584396	112585396
TIGD1	chr2	232550897	232551047	-	10	8	7	65	8	65	8.125	232550972	232550472	232551472
IQANK1	chr8	143733069	143733219	+	16	12	130	15	16	130	8.125	143733151	143732651	143733651
ME3	chr11	86672063	86672213	-	33	8	96	65	8	65	8.125	86672149	86671649	86672649
ZNF410	chr14	73886788	73886938	+	174	1	1412	0	174	1412	8.11494	73886859	73886359	73887359
ZNF408	chr11	46700956	46701106	+	79	0	641	0	79	641	8.11392	46701016	46700516	46701516
SMN2	chr5	70049588	70049738	+	98	27	794	112	98	794	8.10204	70049671	70049171	70050171
HNRNPF	chr10	43409105	43409255	-	7	69	17	559	69	559	8.10145	43409180	43408680	43409680
ORC3	chr6	87590066	87590216	+	100	0	809	0	100	809	8.09	87590135	87589635	87590635
SDE2	chr1	225999270	225999420	-	0	189	0	1529	189	1529	8.08995	225999322	225998822	225999822
RPS15	chr19	1438324	1438474	+	225	0	1820	0	225	1820	8.08889	1438405	1437905	1438905
RAD23B	chr9	107283203	107283353	+	103	4	833	0	103	833	8.08738	107283279	107282779	107283779
PSMD12	chr17	67366490	67366640	-	0	92	1	744	92	744	8.08696	67366587	67366087	67367087
SLC4A1AP	chr2	27663841	27663991	+	47	2	380	0	47	380	8.08511	27663904	27663404	27664404
ZBED6CL	chr7	150323241	150323391	+	36	6	291	2	36	291	8.08333	150323308	150322808	150323808
LRRC61	chr7	150323241	150323391	+	36	6	291	2	36	291	8.08333	150323308	150322808	150323808
MRM3	chr17	782293	782443	+	84	25	679	42	84	679	8.08333	782353	781853	782853
ATXN2	chr12	111599219	111599369	-	0	27	0	218	27	218	8.07407	111599296	111598796	111599796
SIN3A	chr15	75451588	75451738	-	2	54	0	436	54	436	8.07407	75451690	75451190	75452190
RIOK3	chr18	23453213	23453363	+	41	0	331	0	41	331	8.07317	23453287	23452787	23453787
SMARCA4	chr19	10961013	10961163	+	15	1	121	0	15	121	8.06667	10961150	10960650	10961650
SDAD1	chr4	75990862	75991012	-	3	78	3	629	78	629	8.0641	75990945	75990445	75991445
MZT2A	chr2	131492315	131492465	-	3	16	15	129	16	129	8.0625	131492397	131491897	131492897
MIS12	chr17	5486807	5486957	+	50	22	403	130	50	403	8.06	5486891	5486391	5487391
XRCC6	chr22	41621238	41621388	+	119	1	959	0	119	959	8.05882	41621309	41620809	41621809
ZNF580	chr19	55640978	55641128	+	88	1	709	9	88	709	8.05682	55641057	55640557	55641557
SPRED2	chr2	65432451	65432601	-	1	57	8	459	57	459	8.05263	65432518	65432018	65433018
RPL26L1	chr5	172959366	172959516	+	95	2	765	3	95	765	8.05263	172959424	172958924	172959924
PSMA2	chr7	42932087	42932237	-	0	65	0	523	65	523	8.04615	42932142	42931642	42932642
TCERG1	chr5	146447259	146447409	+	67	1	539	0	67	539	8.04478	146447333	146446833	146447833
UBR4	chr1	19210199	19210349	-	2	143	3	1150	143	1150	8.04196	19210261	19209761	19210761
KLLN	chr10	87863231	87863381	-	13	48	6	386	48	386	8.04167	87863287	87862787	87863787
MIEF1	chr22	39502277	39502427	+	121	0	973	0	121	973	8.04132	39502397	39501897	39502897
ZNF292	chr6	87155510	87155660	+	68	0	546	2	68	546	8.02941	87155569	87155069	87156069
MAPKAPK5	chr12	111842182	111842332	+	41	0	329	0	41	329	8.02439	111842222	111841722	111842722
GRSF1	chr4	70839806	70839956	-	1	47	0	377	47	377	8.02128	70839890	70839390	70840390
TIMM13	chr19	2427504	2427654	-	1	148	1	1185	148	1185	8.00676	2427582	2427082	2428082
RAB6D	chr2	131364091	131364241	-	0	2	0	16	2	16	8	131364168	131363668	131364668
ANXA3	chr4	78551637	78551787	+	2	0	16	3	2	16	8	78551740	78551240	78552240
ATP6V1C1	chr8	103021012	103021162	+	83	2	664	7	83	664	8	103021083	103020583	103021583
PFDN5	chr12	53295474	53295624	+	74	0	592	0	74	592	8	53295548	53295048	53296048
RFX2	chr19	6111428	6111578	-	4	3	0	24	3	24	8	6111500	6111000	6112000
XAB2	chr19	7629457	7629607	-	0	34	0	272	34	272	8	7629545	7629045	7630045
WDR24	chr16	690317	690467	-	7	77	0	615	77	615	7.98701	690407	689907	690907
ZNRD2	chr11	65570394	65570544	+	70	3	559	9	70	559	7.98571	65570477	65569977	65570977
UBOX5	chr20	3159763	3159913	-	4	89	12	710	89	710	7.97753	3159832	3159332	3160332
FASTKD5	chr20	3159763	3159913	-	4	89	12	710	89	710	7.97753	3159832	3159332	3160332
PA2G4	chr12	56104517	56104667	+	96	0	765	0	96	765	7.96875	56104618	56104118	56105118
DNAJC7	chr17	42017349	42017499	-	7	92	16	733	92	733	7.96739	42017439	42016939	42017939
CCDC77	chr12	389603	389753	+	44	3	350	0	44	350	7.95455	389669	389169	390169
SERBP1	chr1	67430311	67430461	-	0	138	0	1096	138	1096	7.94203	67430402	67429902	67430902
AASDHPPT	chr11	106077587	106077737	+	82	0	651	0	82	651	7.93902	106077656	106077156	106078156
DCTN5	chr16	23641397	23641547	+	159	3	1262	24	159	1262	7.93711	23641466	23640966	23641966
TSR1	chr17	2336377	2336527	-	10	56	40	444	56	444	7.92857	2336454	2335954	2336954
ZSCAN12	chr6	28399663	28399813	-	5	180	6	1426	180	1426	7.92222	28399741	28399241	28400241
FANCG	chr9	35079867	35080017	-	6	24	1	190	24	190	7.91667	35079934	35079434	35080434
SP1	chr12	53380126	53380276	+	20	5	158	0	20	158	7.9	53380190	53379690	53380690
COASY	chr17	42562075	42562225	+	140	20	1105	5	140	1105	7.89286	42562151	42561651	42562651
PARN	chr16	14630155	14630305	-	1	190	0	1497	190	1497	7.87895	14630208	14629708	14630708
MRFAP1L1	chr4	6709775	6709925	-	1	33	0	260	33	260	7.87879	6709865	6709365	6710365
UQCR11	chr19	1605361	1605511	-	0	189	0	1488	189	1488	7.87302	1605434	1604934	1605934
PSMB6	chr17	4796111	4796261	+	55	1	433	1	55	433	7.87273	4796189	4795689	4796689
FOXN2	chr2	48314626	48314776	+	31	0	244	0	31	244	7.87097	48314713	48314213	48315213
DNAJC8	chr1	28232936	28233086	-	0	93	2	731	93	731	7.86022	28233029	28232529	28233529
TSPAN4	chr11	842782	842932	+	26	3	204	1	26	204	7.84615	842835	842335	843335
ZKSCAN5	chr7	99505200	99505350	+	86	0	674	0	86	674	7.83721	99505264	99504764	99505764
CHPF2	chr7	151232440	151232590	+	156	0	1222	0	156	1222	7.83333	151232516	151232016	151233016
ZNF133	chr20	18288458	18288608	+	60	1	470	2	60	470	7.83333	18288529	18288029	18289029
PNPT1	chr2	55693761	55693911	-	7	43	11	336	43	336	7.81395	55693844	55693344	55694344
DCTN2	chr12	57547093	57547243	-	1	32	0	250	32	250	7.8125	57547177	57546677	57547677
SNRPB2	chr20	16729952	16730102	+	88	1	687	2	88	687	7.80682	16730029	16729529	16730529
ATP5PF	chr21	25735574	25735724	-	3	20	14	156	20	156	7.8	25735653	25735153	25736153
RANBP3	chr19	5978043	5978193	-	0	57	0	444	57	444	7.78947	5978097	5977597	5978597
RPL18A	chr19	17859852	17860002	+	114	0	888	0	114	888	7.78947	17859922	17859422	17860422
EEF2	chr19	3985386	3985536	-	0	268	0	2087	268	2087	7.78731	3985463	3984963	3985963
FCF1	chr14	74713102	74713252	+	182	2	1417	14	182	1417	7.78571	74713170	74712670	74713670
DAGLB	chr7	6484109	6484259	-	0	93	28	724	93	724	7.78495	6484190	6483690	6484690
KDELR2	chr7	6484109	6484259	-	0	93	28	724	93	724	7.78495	6484190	6483690	6484690
CTSD	chr11	1763858	1764008	-	1	23	0	179	23	179	7.78261	1763927	1763427	1764427
ST13	chr22	40856561	40856711	-	3	96	34	747	96	747	7.78125	40856639	40856139	40857139
COQ8B	chr19	40716815	40716965	-	0	41	4	319	41	319	7.78049	40716882	40716382	40717382
CCNK	chr14	99481343	99481493	+	115	0	894	0	115	894	7.77391	99481412	99480912	99481912
RBM15	chr1	110339384	110339534	+	229	3	1777	0	229	1777	7.75983	110339475	110338975	110339975
TWNK	chr10	100987473	100987623	+	54	19	419	97	54	419	7.75926	100987543	100987043	100988043
CSNK2A1	chr20	543691	543841	-	0	58	9	450	58	450	7.75862	543790	543290	544290
CATSPER2	chr15	43649655	43649805	-	0	8	1	62	8	62	7.75	43649780	43649280	43650280
CYP11A1	chr15	74366105	74366255	-	7	12	4	93	12	93	7.75	74366158	74365658	74366658
WDR43	chr2	28894609	28894759	+	87	4	674	2	87	674	7.74713	28894690	28894190	28895190
EIF3G	chr19	10119816	10119966	-	0	173	0	1340	173	1340	7.74566	10119918	10119418	10120418
ZBTB1	chr14	64503864	64504014	+	108	14	836	12	108	836	7.74074	64503951	64503451	64504451
SART3	chr12	108561087	108561237	-	0	73	0	565	73	565	7.73973	108561168	108560668	108561668
ATP5PB	chr1	111449399	111449549	+	138	1	1068	0	138	1068	7.73913	111449465	111448965	111449965
ZBTB45	chr19	58519729	58519879	-	37	65	12	503	65	503	7.73846	58519789	58519289	58520289
HOXA7	chr7	27156568	27156718	-	7	19	49	147	19	147	7.73684	27156604	27156104	27157104
PAAF1	chr11	73876959	73877109	+	222	1	1717	1	222	1717	7.73423	73877044	73876544	73877544
RNF10	chr12	120534284	120534434	+	101	1	781	2	101	781	7.73267	120534356	120533856	120534856
PRCC	chr1	156767481	156767631	+	137	0	1059	0	137	1059	7.72993	156767535	156767035	156768035
NUP107	chr12	68686912	68687062	+	74	0	572	0	74	572	7.72973	68686987	68686487	68687487
CSTF3	chr11	33161403	33161553	-	1	180	0	1391	180	1391	7.72778	33161475	33160975	33161975
RNF167	chr17	4940575	4940725	+	33	12	255	1	33	255	7.72727	4940656	4940156	4941156
AP3D1	chr19	2151469	2151619	-	0	69	0	533	69	533	7.72464	2151531	2151031	2152031
TRMT61B	chr2	28870214	28870364	-	2	64	13	494	64	494	7.71875	28870293	28869793	28870793
DDX56	chr7	44573842	44573992	-	0	74	0	571	74	571	7.71622	44573908	44573408	44574408
THAP11	chr16	67842229	67842379	+	35	4	270	2	35	270	7.71429	67842297	67841797	67842797
C1QBP	chr17	5439034	5439184	-	0	103	0	794	103	794	7.70874	5439104	5438604	5439604
ZNF146	chr19	36215053	36215203	+	74	15	570	44	74	570	7.7027	36215136	36214636	36215636
RPL11	chr1	23691744	23691894	+	109	4	839	9	109	839	7.69725	23691806	23691306	23692306
PSMB2	chr1	35641441	35641591	-	6	109	63	839	109	839	7.69725	35641526	35641026	35642026
QPRT	chr16	29679090	29679240	+	46	1	354	3	46	354	7.69565	29679180	29678680	29679680
GGNBP2	chr17	36544877	36545027	+	138	3	1062	0	138	1062	7.69565	36544964	36544464	36545464
PHF6	chrX	134373261	134373411	+	45	0	346	0	45	346	7.68889	134373341	134372841	134373841
SDHAF2	chr11	61429426	61429576	+	79	17	607	6	79	607	7.68354	61429490	61428990	61429990
FHL2	chr2	105398955	105399105	-	0	98	7	752	98	752	7.67347	105399051	105398551	105399551
PSMB4	chr1	151399495	151399645	+	114	1	874	19	114	874	7.66667	151399564	151399064	151400064
CREB3L2	chr7	138001984	138002134	-	0	75	0	575	75	575	7.66667	138002060	138001560	138002560
NAA25	chr12	112108706	112108856	-	8	74	38	567	74	567	7.66216	112108783	112108283	112109283
DPM3	chr1	155140427	155140577	-	3	112	1	858	112	858	7.66071	155140488	155139988	155140988
PLAA	chr9	26947075	26947225	-	0	29	3	222	29	222	7.65517	26947083	26946583	26947583
ANKMY2	chr7	16645663	16645813	-	1	26	0	199	26	199	7.65385	16645787	16645287	16646287
RANBP2	chr2	108719430	108719580	+	69	0	528	3	69	528	7.65217	108719518	108719018	108720018
PHRF1	chr11	576392	576542	+	129	458	987	20	129	987	7.65116	576446	575946	576946
MMS22L	chr6	97283125	97283275	-	0	51	0	390	51	390	7.64706	97283176	97282676	97283676
BYSL	chr6	41921432	41921582	+	96	0	734	0	96	734	7.64583	41921499	41920999	41921999
NMD3	chr3	161221229	161221379	+	197	9	1503	25	197	1503	7.62944	161221288	161220788	161221788
RBM5	chr3	50088877	50089027	+	89	0	679	0	89	679	7.62921	50088954	50088454	50089454
SDHD	chr11	112086809	112086959	+	35	0	267	0	35	267	7.62857	112086885	112086385	112087385
EIPR1	chr2	3377770	3377920	-	1	72	4	549	72	549	7.625	3377852	3377352	3378352
SBF2	chr11	10294136	10294286	-	18	8	72	61	8	61	7.625	10294219	10293719	10294719
CHM	chrX	86047474	86047624	-	0	24	0	183	24	183	7.625	86047554	86047054	86048054
YIPF3	chr6	43516836	43516986	-	0	45	0	343	45	343	7.62222	43516899	43516399	43517399
SFT2D1	chr6	166342468	166342618	-	1	118	2	899	118	899	7.61864	166342515	166342015	166343015
RER1	chr1	2391764	2391914	+	76	0	579	1	76	579	7.61842	2391842	2391342	2392342
THOC7	chr3	63864183	63864333	-	5	13	15	99	13	99	7.61538	63864255	63863755	63864755
UBXN1	chr11	62678992	62679142	-	8	166	30	1263	166	1263	7.60843	62679073	62678573	62679573
MAP3K12	chr12	53500608	53500758	-	4	162	0	1232	162	1232	7.60494	53500673	53500173	53501173
IP6K2	chr3	48717131	48717281	-	0	227	0	1726	227	1726	7.60352	48717221	48716721	48717721
ARPP19	chr15	52568937	52569087	-	1	85	0	646	85	646	7.6	52569027	52568527	52569527
SEC23A	chr14	39103119	39103269	-	17	71	41	539	71	539	7.59155	39103181	39102681	39103681
MRPL45	chr17	38297096	38297246	+	58	0	440	0	58	440	7.58621	38297157	38296657	38297657
BIVM-ERCC5	chr13	102799074	102799224	+	7	0	53	1	7	53	7.57143	102799110	102798610	102799610
BIVM	chr13	102799074	102799224	+	7	0	53	1	7	53	7.57143	102799110	102798610	102799610
PFAS	chr17	8249261	8249411	+	74	1	560	2	74	560	7.56757	8249331	8248831	8249831
BZW1	chr2	200811856	200812006	+	159	0	1203	0	159	1203	7.56604	200811910	200811410	200812410
[truncated: 10,631 more rows]

## Sheet: DSIF&NELF Centers around TSSs
Position	DSIF 40-60	NELF 40-60	DSIF 170-210	NELF 170-210	DSIF 40-60 Norm	NELF 40-60 Norm	DSIF 170-210 Norm	NELF 170-210 Norm		Sum DSIF	Sum NELF
[truncated: 500 more rows]

[truncated: 13 more sheets: CTCF Native DFF-CSP Clusters, CTCF Native Motifs, CTCF CL DFF-CSP Clusters, CTCF CL Motifs, CUTRUN Motif Search >200, CTCF Native Motif Search >200, CTCF CL Motif Search >200, GRChIP-Seq-Peaks >75 blocklistd, GR ChIP-Seq GR Sites, GR IRF Cluster Centers, GR DFF-ChIP IRF Sites, IA-1 IRF Validation, HFF Genes GR Sort]
